# Supplementary material for: 1-Nonyl-1H-benzimidazol-2(3H)-one
Source: Acta Crystallogr Sect E Struct Rep Online. 2011 Jan 8;67(Pt 2):o283. doi: 10.1107/S1600536810054164 (PMC3051596; doi:10.1107/S1600536810054164)
Supplement: Supplementary file 1 [file e-67-0o283-sup1.cif]

##############################################################################
###                                                                        ###
###        Electronic paper (Acta Crystallographica Section E)             ###
###                                                                        ###
##############################################################################
#                                                                            #
# This CIF contains the data in a paper accepted for publication in Acta     #
# Crystallographica Section E. It conforms to the requirements of Notes      #
# for Authors for Section E, and has been peer reviewed under the auspices   #
# of the IUCr Commission on Journals.                                        #
#                                                                            #
# Full details of the Crystallographic Information File format               #
# are given in the paper "The Crystallographic Information File (CIF):       #
# a New Standard Archive File for Crystallography" by S. R. Hall, F. H.      #
# Allen and I. D. Brown [Acta Cryst. (1991), A47, 655-685].                  #
#                                                                            #
# The current version of the core CIF dictionary is obtainable from          #
# ftp://ftp.iucr.org/pub/cif_core.dic. The current version number is 2.4.    #
#                                                                            #
# Software is freely available for graphical display of the structure(s) in  #
# this CIF.  For information consult the CIF home page http://www.iucr.org/  #
# cif/home.html                                                              #
#                                                                            #
# This file may be used for bona fide research purposes within the           #
# scientific community so long as proper attribution is given to the journal # 
# article from which it was obtained.                                        #
#                                                                            #
##############################################################################
                                             
data_I
_audit_creation_method     SHELXL-97
_chemical_name_systematic
;
1-Nonyl-1<i>H</i>-benzimidazol-2(3<i>H</i>)-one
;
_chemical_name_common     ?
_chemical_formula_moiety     'C16 H24 N2 O'
_chemical_formula_sum     'C16 H24 N2 O'
_chemical_formula_iupac     'C16 H24 N2 O'
_chemical_formula_weight     260.37
_chemical_melting_point     ?
_symmetry_cell_setting     monoclinic
_symmetry_space_group_name_H-M     'P 21/c'
_symmetry_space_group_name_Hall     '-P 2ybc'
loop_
    _symmetry_equiv_pos_as_xyz
    'x, y, z'
    '-x, y+1/2, -z+1/2'
    '-x, -y, -z'
    'x, -y-1/2, z-1/2'
_cell_length_a     18.0230(10)
_cell_length_b     5.4585(2)
_cell_length_c     16.5708(9)
_cell_angle_alpha     90.00
_cell_angle_beta     115.543(7)
_cell_angle_gamma     90.00
_cell_volume     1470.86(15)
_cell_formula_units_Z     4
_cell_measurement_reflns_used     2656
_cell_measurement_theta_min     5.34
_cell_measurement_theta_max     67.66
_cell_measurement_temperature     123(2)
_exptl_crystal_description     needle
_exptl_crystal_colour     colorless
_exptl_crystal_size_max     0.54
_exptl_crystal_size_mid     0.14
_exptl_crystal_size_min     0.08
_exptl_crystal_density_diffrn     1.176
_exptl_crystal_density_meas     ?
_exptl_crystal_density_method     'not measured'
_exptl_crystal_F_000     568
_exptl_absorpt_coefficient_mu     0.572
_exptl_absorpt_correction_type     multi-scan
_exptl_absorpt_process_details
;
(CrysAlis PRO; Oxford Diffraction, 2010)
;
_exptl_absorpt_correction_T_min     0.908
_exptl_absorpt_correction_T_max     0.955
_exptl_special_details
;
CrysAlisPro, Oxford Diffraction Ltd (2010).
Version 1.171.34.36 (release 02-08-2010 CrysAlis171 .NET).
 Empirical absorption correction using spherical harmonics,
implemented in SCALE3 ABSPACK scaling algorithm.
;
_diffrn_ambient_temperature     123(2)
_diffrn_radiation_type     CuK\a
_diffrn_radiation_wavelength     1.54184
_diffrn_radiation_source     'Enhance (Cu) X-ray Source'
_diffrn_radiation_monochromator     graphite
_diffrn_measurement_device_type     'Oxford Diffraction Xcalibur Ruby Gemini'
_diffrn_measurement_method     \w
_diffrn_detector_area_resol_mean     10.5081
_diffrn_reflns_number     4966
_diffrn_reflns_av_R_equivalents     0.0380
_diffrn_reflns_av_sigmaI/netI     0.0397
_diffrn_reflns_theta_min     5.34
_diffrn_reflns_theta_max     67.66
_diffrn_reflns_theta_full     67.66
_diffrn_measured_fraction_theta_max     0.998
_diffrn_measured_fraction_theta_full     0.998
_diffrn_reflns_limit_h_min     -21
_diffrn_reflns_limit_h_max     14
_diffrn_reflns_limit_k_min     -6
_diffrn_reflns_limit_k_max     5
_diffrn_reflns_limit_l_min     -15
_diffrn_reflns_limit_l_max     19
_diffrn_standards_number     ?
_diffrn_standards_interval_count     ?
_diffrn_standards_interval_time     ?
_diffrn_standards_decay_%     ?
_refine_special_details
;
Refinement of <i>F</i>^2^ against ALL reflections. The weighted <i>R</i>-factor
<i>wR</i> and goodness of fit <i>S</i> are based on <i>F</i>^2^, conventional
<i>R</i>-factors <i>R</i> are based on <i>F</i>, with <i>F</i> set to zero for
negative <i>F</i>^2^. The threshold expression of <i>F</i>^2^ >
2\s(<i>F</i>^2^) is used only for calculating <i>R</i>-factors(gt) <i>etc</i>.
and is not relevant to the choice of reflections for refinement.
<i>R</i>-factors based on <i>F</i>^2^ are statistically about twice as large
as those based on <i>F</i>, and <i>R</i>- factors based on ALL data will be
even larger.
;
_reflns_number_total     2656
_reflns_number_gt     2073
_reflns_threshold_expression     I>2sigma(I)
_refine_ls_structure_factor_coef     Fsqd
_refine_ls_matrix_type     full
_refine_ls_R_factor_all     0.0638
_refine_ls_R_factor_gt     0.0483
_refine_ls_wR_factor_gt     0.1241
_refine_ls_wR_factor_ref     0.1369
_refine_ls_goodness_of_fit_ref     1.061
_refine_ls_restrained_S_all     1.061
_refine_ls_number_reflns     2656
_refine_ls_number_parameters     177
_refine_ls_number_restraints     0
_refine_ls_hydrogen_treatment     mixed
_refine_ls_weighting_scheme     calc
_refine_ls_weighting_details
         'calc w=1/[\s^2^(Fo^2^)+(0.0758P)^2^+0.0676P] where P=(Fo^2^+2Fc^2^)/3'
_atom_sites_solution_hydrogens     geom
_atom_sites_solution_primary     direct
_atom_sites_solution_secondary     difmap
_refine_ls_shift/su_max     0.000
_refine_ls_shift/su_mean     0.000
_refine_diff_density_max     0.244
_refine_diff_density_min     -0.232
_refine_ls_extinction_method     none
_refine_ls_extinction_coef     ?
loop_
    _atom_type_symbol
    _atom_type_description
    _atom_type_scat_dispersion_real
    _atom_type_scat_dispersion_imag
    _atom_type_scat_source
    'C' 'C' 0.0181 0.0091
                         'International Tables Vol C Tables 4.2.6.8 and 6.1.1.4'
    'H' 'H' 0.0000 0.0000
                         'International Tables Vol C Tables 4.2.6.8 and 6.1.1.4'
    'N' 'N' 0.0311 0.0180
                         'International Tables Vol C Tables 4.2.6.8 and 6.1.1.4'
    'O' 'O' 0.0492 0.0322
                         'International Tables Vol C Tables 4.2.6.8 and 6.1.1.4'
_computing_data_collection
;
CrysAlis PRO (Oxford Diffraction, 2010)
;
_computing_cell_refinement
;
CrysAlis PRO (Oxford Diffraction, 2010)
;
_computing_data_reduction
;
CrysAlis PRO (Oxford Diffraction, 2010)
;
_computing_structure_solution     'SHELXS97 (Sheldrick, 2008)'
_computing_structure_refinement     'SHELXL97 (Sheldrick, 2008)'
_computing_molecular_graphics     'ORTEP-3 for Windows (Farrugia, 1997)'
_computing_publication_material     'WinGX (Farrugia, 1999)'
loop_
    _atom_site_type_symbol
    _atom_site_label
    _atom_site_fract_x
    _atom_site_fract_y
    _atom_site_fract_z
    _atom_site_U_iso_or_equiv
    _atom_site_adp_type
    _atom_site_calc_flag
    _atom_site_refinement_flags
    _atom_site_occupancy
    _atom_site_disorder_assembly
    _atom_site_disorder_group
    O O1 0.04944(8) 0.7205(2) 0.58716(8) 0.0258(3) Uani d . 1 . .
    N N1 0.11884(9) 0.9981(3) 0.53791(9) 0.0227(3) Uani d . 1 . .
    N N2 0.05350(9) 0.6926(3) 0.44838(9) 0.0238(3) Uani d . 1 . .
    H H2N 0.0218(14) 0.554(4) 0.4288(14) 0.040(6) Uiso d . 1 . .
    C C1 0.07126(10) 0.7949(3) 0.53033(11) 0.0217(4) Uani d . 1 . .
    C C2 0.08761(11) 0.8328(3) 0.40292(11) 0.0231(4) Uani d . 1 . .
    C C3 0.08572(11) 0.8103(3) 0.31892(12) 0.0269(4) Uani d . 1 . .
    H H3A 0.0576 0.6787 0.2803 0.032 Uiso calc R 1 . .
    C C4 0.12671(11) 0.9882(3) 0.29310(12) 0.0285(4) Uani d . 1 . .
    H H4A 0.1271 0.9765 0.2361 0.034 Uiso calc R 1 . .
    C C5 0.16711(12) 1.1829(3) 0.34929(12) 0.0288(4) Uani d . 1 . .
    H H5A 0.1941 1.3020 0.3296 0.035 Uiso calc R 1 . .
    C C6 0.16872(11) 1.2065(3) 0.43378(12) 0.0256(4) Uani d . 1 . .
    H H6A 0.1960 1.3396 0.4720 0.031 Uiso calc R 1 . .
    C C7 0.12889(10) 1.0278(3) 0.45958(11) 0.0228(4) Uani d . 1 . .
    C C8 0.14782(11) 1.1628(3) 0.61482(11) 0.0237(4) Uani d . 1 . .
    H H8A 0.1212 1.1168 0.6539 0.028 Uiso calc R 1 . .
    H H8B 0.1306 1.3320 0.5935 0.028 Uiso calc R 1 . .
    C C9 0.24066(11) 1.1583(3) 0.66960(11) 0.0244(4) Uani d . 1 . .
    H H9A 0.2555 1.2741 0.7202 0.029 Uiso calc R 1 . .
    H H9B 0.2670 1.2171 0.6317 0.029 Uiso calc R 1 . .
    C C10 0.27540(11) 0.9070(3) 0.70653(12) 0.0282(4) Uani d . 1 . .
    H H10A 0.2660 0.7946 0.6561 0.034 Uiso calc R 1 . .
    H H10B 0.2457 0.8404 0.7399 0.034 Uiso calc R 1 . .
    C C11 0.36729(11) 0.9157(4) 0.76838(12) 0.0287(4) Uani d . 1 . .
    H H11A 0.3963 0.9927 0.7360 0.034 Uiso calc R 1 . .
    H H11B 0.3761 1.0207 0.8204 0.034 Uiso calc R 1 . .
    C C12 0.40510(11) 0.6654(4) 0.80204(12) 0.0304(4) Uani d . 1 . .
    H H12A 0.3996 0.5635 0.7503 0.036 Uiso calc R 1 . .
    H H12B 0.3741 0.5839 0.8314 0.036 Uiso calc R 1 . .
    C C13 0.49577(12) 0.6790(4) 0.86815(12) 0.0300(4) Uani d . 1 . .
    H H13A 0.5267 0.7583 0.8383 0.036 Uiso calc R 1 . .
    H H13B 0.5012 0.7841 0.9191 0.036 Uiso calc R 1 . .
    C C14 0.53471(11) 0.4315(3) 0.90421(12) 0.0301(4) Uani d . 1 . .
    H H14A 0.5305 0.3269 0.8536 0.036 Uiso calc R 1 . .
    H H14B 0.5035 0.3506 0.9335 0.036 Uiso calc R 1 . .
    C C15 0.62484(11) 0.4504(4) 0.97121(12) 0.0314(4) Uani d . 1 . .
    H H15A 0.6556 0.5360 0.9425 0.038 Uiso calc R 1 . .
    H H15B 0.6288 0.5511 1.0226 0.038 Uiso calc R 1 . .
    C C16 0.66513(13) 0.2034(4) 1.00569(14) 0.0392(5) Uani d . 1 . .
    H H16A 0.7224 0.2283 1.0491 0.059 Uiso calc R 1 . .
    H H16B 0.6637 0.1050 0.9556 0.059 Uiso calc R 1 . .
    H H16C 0.6353 0.1176 1.0346 0.059 Uiso calc R 1 . .
loop_
    _atom_site_aniso_label
    _atom_site_aniso_U_11
    _atom_site_aniso_U_22
    _atom_site_aniso_U_33
    _atom_site_aniso_U_12
    _atom_site_aniso_U_13
    _atom_site_aniso_U_23
    O1 0.0284(7) 0.0254(7) 0.0233(6) -0.0011(5) 0.0109(5) 0.0012(5)
    N1 0.0246(8) 0.0227(8) 0.0190(7) 0.0001(6) 0.0077(6) 0.0002(6)
    N2 0.0242(8) 0.0228(8) 0.0225(8) -0.0017(6) 0.0083(6) -0.0009(6)
    C1 0.0202(8) 0.0209(8) 0.0214(8) 0.0037(7) 0.0066(7) 0.0018(7)
    C2 0.0203(8) 0.0227(9) 0.0241(9) 0.0019(7) 0.0075(7) 0.0012(7)
    C3 0.0265(9) 0.0269(10) 0.0231(9) 0.0010(7) 0.0065(7) -0.0024(7)
    C4 0.0306(10) 0.0331(10) 0.0216(8) 0.0037(8) 0.0112(8) 0.0025(8)
    C5 0.0301(10) 0.0290(10) 0.0283(10) 0.0003(8) 0.0135(8) 0.0044(7)
    C6 0.0254(9) 0.0227(9) 0.0258(9) -0.0010(7) 0.0082(7) -0.0005(7)
    C7 0.0211(9) 0.0246(9) 0.0202(8) 0.0048(7) 0.0065(7) 0.0026(7)
    C8 0.0266(9) 0.0224(9) 0.0203(8) 0.0009(7) 0.0083(7) -0.0006(7)
    C9 0.0257(9) 0.0246(9) 0.0218(9) -0.0014(7) 0.0093(7) -0.0015(7)
    C10 0.0258(10) 0.0274(10) 0.0272(9) -0.0001(8) 0.0076(8) 0.0010(7)
    C11 0.0253(10) 0.0310(10) 0.0254(9) -0.0003(8) 0.0066(8) 0.0017(7)
    C12 0.0274(10) 0.0312(10) 0.0281(9) -0.0006(8) 0.0077(8) 0.0008(8)
    C13 0.0267(10) 0.0304(10) 0.0279(10) 0.0013(8) 0.0071(8) 0.0026(8)
    C14 0.0272(10) 0.0307(10) 0.0293(9) 0.0007(8) 0.0092(8) 0.0022(8)
    C15 0.0278(10) 0.0320(10) 0.0299(10) 0.0015(8) 0.0080(8) 0.0030(8)
    C16 0.0313(11) 0.0384(12) 0.0405(12) 0.0061(9) 0.0084(9) 0.0048(9)
_geom_special_details
;
All e.s.d.'s (except the e.s.d. in the dihedral angle between two l.s. planes)
are estimated using the full covariance matrix. The cell e.s.d.'s are taken
into account individually in the estimation of e.s.d.'s in distances, angles
and torsion angles; correlations between e.s.d.'s in cell parameters are only
used when they are defined by crystal symmetry. An approximate (isotropic)
treatment of cell e.s.d.'s is used for estimating e.s.d.'s involving l.s.
planes.
;
loop_
    _geom_bond_atom_site_label_1
    _geom_bond_atom_site_label_2
    _geom_bond_site_symmetry_2
    _geom_bond_distance
    _geom_bond_publ_flag
    O1 C1 . 1.235(2) ?
    N1 C1 . 1.375(2) ?
    N1 C7 . 1.395(2) ?
    N1 C8 . 1.460(2) ?
    N2 C1 . 1.372(2) ?
    N2 C2 . 1.389(2) ?
    N2 H2N . 0.92(2) ?
    C2 C3 . 1.383(2) ?
    C2 C7 . 1.402(2) ?
    C3 C4 . 1.395(3) ?
    C3 H3A . 0.9500 ?
    C4 C5 . 1.393(3) ?
    C4 H4A . 0.9500 ?
    C5 C6 . 1.394(2) ?
    C5 H5A . 0.9500 ?
    C6 C7 . 1.384(2) ?
    C6 H6A . 0.9500 ?
    C8 C9 . 1.521(2) ?
    C8 H8A . 0.9900 ?
    C8 H8B . 0.9900 ?
    C9 C10 . 1.523(2) ?
    C9 H9A . 0.9900 ?
    C9 H9B . 0.9900 ?
    C10 C11 . 1.527(2) ?
    C10 H10A . 0.9900 ?
    C10 H10B . 0.9900 ?
    C11 C12 . 1.522(3) ?
    C11 H11A . 0.9900 ?
    C11 H11B . 0.9900 ?
    C12 C13 . 1.527(3) ?
    C12 H12A . 0.9900 ?
    C12 H12B . 0.9900 ?
    C13 C14 . 1.521(3) ?
    C13 H13A . 0.9900 ?
    C13 H13B . 0.9900 ?
    C14 C15 . 1.525(2) ?
    C14 H14A . 0.9900 ?
    C14 H14B . 0.9900 ?
    C15 C16 . 1.521(3) ?
    C15 H15A . 0.9900 ?
    C15 H15B . 0.9900 ?
    C16 H16A . 0.9800 ?
    C16 H16B . 0.9800 ?
    C16 H16C . 0.9800 ?
loop_
    _geom_angle_atom_site_label_1
    _geom_angle_atom_site_label_2
    _geom_angle_atom_site_label_3
    _geom_angle_site_symmetry_1
    _geom_angle_site_symmetry_3
    _geom_angle
    _geom_angle_publ_flag
    C1 N1 C7 . . 109.57(14) ?
    C1 N1 C8 . . 123.43(14) ?
    C7 N1 C8 . . 126.84(15) ?
    C1 N2 C2 . . 110.10(15) ?
    C1 N2 H2N . . 121.8(13) ?
    C2 N2 H2N . . 128.0(13) ?
    O1 C1 N2 . . 127.30(17) ?
    O1 C1 N1 . . 125.93(16) ?
    N2 C1 N1 . . 106.77(14) ?
    C3 C2 N2 . . 132.22(17) ?
    C3 C2 C7 . . 121.15(16) ?
    N2 C2 C7 . . 106.63(15) ?
    C2 C3 C4 . . 117.41(17) ?
    C2 C3 H3A . . 121.3 ?
    C4 C3 H3A . . 121.3 ?
    C5 C4 C3 . . 121.29(16) ?
    C5 C4 H4A . . 119.4 ?
    C3 C4 H4A . . 119.4 ?
    C4 C5 C6 . . 121.35(17) ?
    C4 C5 H5A . . 119.3 ?
    C6 C5 H5A . . 119.3 ?
    C7 C6 C5 . . 117.15(17) ?
    C7 C6 H6A . . 121.4 ?
    C5 C6 H6A . . 121.4 ?
    C6 C7 N1 . . 131.46(16) ?
    C6 C7 C2 . . 121.64(16) ?
    N1 C7 C2 . . 106.89(15) ?
    N1 C8 C9 . . 113.48(14) ?
    N1 C8 H8A . . 108.9 ?
    C9 C8 H8A . . 108.9 ?
    N1 C8 H8B . . 108.9 ?
    C9 C8 H8B . . 108.9 ?
    H8A C8 H8B . . 107.7 ?
    C8 C9 C10 . . 114.21(15) ?
    C8 C9 H9A . . 108.7 ?
    C10 C9 H9A . . 108.7 ?
    C8 C9 H9B . . 108.7 ?
    C10 C9 H9B . . 108.7 ?
    H9A C9 H9B . . 107.6 ?
    C9 C10 C11 . . 112.36(16) ?
    C9 C10 H10A . . 109.1 ?
    C11 C10 H10A . . 109.1 ?
    C9 C10 H10B . . 109.1 ?
    C11 C10 H10B . . 109.1 ?
    H10A C10 H10B . . 107.9 ?
    C12 C11 C10 . . 113.73(16) ?
    C12 C11 H11A . . 108.8 ?
    C10 C11 H11A . . 108.8 ?
    C12 C11 H11B . . 108.8 ?
    C10 C11 H11B . . 108.8 ?
    H11A C11 H11B . . 107.7 ?
    C11 C12 C13 . . 113.00(16) ?
    C11 C12 H12A . . 109.0 ?
    C13 C12 H12A . . 109.0 ?
    C11 C12 H12B . . 109.0 ?
    C13 C12 H12B . . 109.0 ?
    H12A C12 H12B . . 107.8 ?
    C14 C13 C12 . . 114.10(16) ?
    C14 C13 H13A . . 108.7 ?
    C12 C13 H13A . . 108.7 ?
    C14 C13 H13B . . 108.7 ?
    C12 C13 H13B . . 108.7 ?
    H13A C13 H13B . . 107.6 ?
    C13 C14 C15 . . 113.07(16) ?
    C13 C14 H14A . . 109.0 ?
    C15 C14 H14A . . 109.0 ?
    C13 C14 H14B . . 109.0 ?
    C15 C14 H14B . . 109.0 ?
    H14A C14 H14B . . 107.8 ?
    C16 C15 C14 . . 113.53(17) ?
    C16 C15 H15A . . 108.9 ?
    C14 C15 H15A . . 108.9 ?
    C16 C15 H15B . . 108.9 ?
    C14 C15 H15B . . 108.9 ?
    H15A C15 H15B . . 107.7 ?
    C15 C16 H16A . . 109.5 ?
    C15 C16 H16B . . 109.5 ?
    H16A C16 H16B . . 109.5 ?
    C15 C16 H16C . . 109.5 ?
    H16A C16 H16C . . 109.5 ?
    H16B C16 H16C . . 109.5 ?
loop_
    _geom_torsion_atom_site_label_1
    _geom_torsion_atom_site_label_2
    _geom_torsion_atom_site_label_3
    _geom_torsion_atom_site_label_4
    _geom_torsion_site_symmetry_1
    _geom_torsion_site_symmetry_2
    _geom_torsion_site_symmetry_3
    _geom_torsion_site_symmetry_4
    _geom_torsion
    _geom_torsion_publ_flag
    C2 N2 C1 O1 . . . . 178.67(16) ?
    C2 N2 C1 N1 . . . . -1.54(18) ?
    C7 N1 C1 O1 . . . . -178.42(16) ?
    C8 N1 C1 O1 . . . . -2.6(3) ?
    C7 N1 C1 N2 . . . . 1.78(18) ?
    C8 N1 C1 N2 . . . . 177.57(14) ?
    C1 N2 C2 C3 . . . . -178.49(18) ?
    C1 N2 C2 C7 . . . . 0.71(19) ?
    N2 C2 C3 C4 . . . . 179.37(18) ?
    C7 C2 C3 C4 . . . . 0.3(2) ?
    C2 C3 C4 C5 . . . . -0.8(3) ?
    C3 C4 C5 C6 . . . . 0.5(3) ?
    C4 C5 C6 C7 . . . . 0.3(3) ?
    C5 C6 C7 N1 . . . . -179.73(17) ?
    C5 C6 C7 C2 . . . . -0.9(3) ?
    C1 N1 C7 C6 . . . . 177.62(18) ?
    C8 N1 C7 C6 . . . . 2.0(3) ?
    C1 N1 C7 C2 . . . . -1.36(18) ?
    C8 N1 C7 C2 . . . . -176.97(15) ?
    C3 C2 C7 C6 . . . . 0.6(3) ?
    N2 C2 C7 C6 . . . . -178.71(16) ?
    C3 C2 C7 N1 . . . . 179.70(15) ?
    N2 C2 C7 N1 . . . . 0.39(18) ?
    C1 N1 C8 C9 . . . . 113.44(17) ?
    C7 N1 C8 C9 . . . . -71.5(2) ?
    N1 C8 C9 C10 . . . . -58.51(19) ?
    C8 C9 C10 C11 . . . . -174.43(14) ?
    C9 C10 C11 C12 . . . . -176.51(15) ?
    C10 C11 C12 C13 . . . . -176.55(14) ?
    C11 C12 C13 C14 . . . . 178.92(15) ?
    C12 C13 C14 C15 . . . . -179.06(15) ?
    C13 C14 C15 C16 . . . . -178.32(16) ?
loop_
    _geom_hbond_atom_site_label_D
    _geom_hbond_atom_site_label_H
    _geom_hbond_atom_site_label_A
    _geom_hbond_site_symmetry_A
    _geom_hbond_distance_DH
    _geom_hbond_distance_HA
    _geom_hbond_distance_DA
    _geom_hbond_angle_DHA
    N2 H2N O1 3_566 0.92(2) 1.92(2) 2.817(2) 166.1(19)
    C4 H4A O1 4_575 0.95 2.50 3.284(2) 140
    C8 H8B O1 1_565 0.99 2.55 3.453(2) 151
data_global
_journal_date_recd_electronic     2010-12-21
_journal_date_accepted     2010-12-24
_journal_name_full     'Acta Crystallographica, Section E'
_journal_year     2011
_journal_volume     67
_journal_issue      2
_journal_page_first     o283
_journal_page_last     o283
_journal_paper_category     QO
_journal_coeditor_code     DN2641
_publ_contact_author
;
Youssef  Kandri Rodi
Laboratoire de Chimie Organique Appliqu\'ee, Universit\'e Sidi Mohamed
Ben Abdallah, Facult\'e des Sciences et Techniques, Route d'immouzzer,
BP 2202  F\`es, Morocco
;
_publ_contact_author_email     'kandri_rodi@yahoo.fr'
_publ_contact_author_fax     '212 535 60 82 14'
_publ_section_title
;
1-Nonyl-1<i>H</i>-benzimidazol-2(3<i>H</i>)-one
;
loop_
    _publ_author_name
    _publ_author_address
    'Ouzidan, Younes'
;
Laboratoire de Chimie Organique Appliqu\'ee,
Universit\'e Sidi Mohamed Ben Abdallah, Facult\'e des Sciences et Techniques,
Route d'immouzzer,
BP 2202  F\`es, Morocco
;
    'Kandri Rodi, Youssef'
;
Laboratoire de Chimie Organique Appliqu\'ee,
Universit\'e Sidi Mohamed Ben Abdallah, Facult\'e des Sciences et Techniques,
Route d'immouzzer,
BP 2202  F\`es, Morocco
;
    'Butcher, Raymond J.'
;
Department of Chemistry, Howard University, 525 College Street NW,
Washington
DC 20059, USA
;
    'Essassi, El Mokhtar'
;
INANOTECH (Institute of Nanomaterials and Nanotechnology), MAScIR,
Avenue de l'Arm\'ee Royale, Rabat, Morocco
;
    'El Ammari, Lahcen'
;
Laboratoire de Chimie du Solide Appliqu\'ee,
Facult\'e des Sciences, Universit\'e Mohammed V-Agdal
Avenue Ibn Battouta, BP 1014, Rabat, Morocco
;
