# Supplementary material for: 1-Nonyl-1H-benzimidazol-2(3H)-one
Source: Acta Crystallogr Sect E Struct Rep Online. 2011 Jan 8;67(Pt 2):o283. doi: 10.1107/S1600536810054164 (PMC3051596; doi:10.1107/S1600536810054164)
Supplement: Supplementary file 2 [file e-67-0o283-Isup2.hkl]

# 
# h,k,l, Fc-squared, Fo-squared, sigma(Fo-squared) and status flag 
# 
data_I
_shelx_title '    youn8 in P2(1)/c' 
_shelx_refln_list_code          4 
_shelx_F_calc_maximum      205.53 
_exptl_crystal_F_000       568.00 
_reflns_d_resolution_high  0.8335 
 
loop_ 
 _symmetry_equiv_pos_as_xyz 
 'x, y, z' 
 '-x, y+1/2, -z+1/2' 
 '-x, -y, -z' 
 'x, -y-1/2, z-1/2' 
 
_cell_length_a    18.0230 
_cell_length_b     5.4585 
_cell_length_c    16.5708 
_cell_angle_alpha  90.000 
_cell_angle_beta  115.543 
_cell_angle_gamma  90.000 
 
_shelx_F_squared_multiplier     1.000 
 
loop_ 
 _refln_index_h 
 _refln_index_k 
 _refln_index_l 
 _refln_F_squared_calc 
 _refln_F_squared_meas 
 _refln_F_squared_sigma 
 _refln_observed_status 
   2   0   0     1698.89     1721.45     13.86 o 
   3   0   0     2210.83     2218.26     18.95 o 
   4   0   0    10363.87    10307.29     46.65 o 
   5   0   0     4511.86     4507.18     34.92 o 
   6   0   0      210.01      227.78      9.14 o 
   7   0   0     1409.93     1462.25     24.35 o 
   8   0   0     1382.48     1644.83     27.92 o 
   9   0   0     2747.13     3169.24     40.27 o 
  10   0   0     1064.99     1106.06     20.59 o 
  11   0   0      114.21      113.83     12.73 o 
  12   0   0       10.08       -1.34      9.09 o 
  13   0   0        0.07        3.46      3.98 o 
  14   0   0        0.91        0.53      5.72 o 
  15   0   0       43.65       48.42     10.77 o 
  16   0   0       65.47       76.18     12.72 o 
  17   0   0       70.54       62.99      8.08 o 
  18   0   0       38.90       28.48      7.95 o 
  19   0   0        8.18        5.29      5.41 o 
   1   1   0      816.34      745.26     12.88 o 
   2   1   0     1722.52     1477.91     19.73 o 
   3   1   0    14937.08    14043.81     67.26 o 
   4   1   0    17425.49    16725.79     80.30 o 
   5   1   0     7041.24     6628.75     71.92 o 
   6   1   0     1961.18     1870.28     22.08 o 
   7   1   0        0.77        1.05      2.27 o 
   8   1   0      692.17      626.36     14.81 o 
   9   1   0      446.26      454.68     13.74 o 
  10   1   0      380.82      389.19     21.40 o 
  11   1   0        5.92        3.86      3.18 o 
  12   1   0       59.46       55.19      6.13 o 
  13   1   0      133.82      130.96     16.69 o 
  14   1   0      492.40      458.37     31.31 o 
  15   1   0       10.40        8.03      4.74 o 
  16   1   0       60.73       65.82      8.30 o 
  17   1   0        3.81       12.63      4.41 o 
  18   1   0       10.30        4.84      4.16 o 
  19   1   0        4.88       -0.91      2.57 o 
   0   2   0     2704.19     2521.63     31.32 o 
   1   2   0     1938.75     1979.84     97.42 o 
   2   2   0      451.87      456.68     16.96 o 
   3   2   0       39.47       44.42      3.20 o 
   4   2   0     2697.58     3105.74    182.39 o 
   5   2   0        1.72        0.23      3.81 o 
   6   2   0       32.72       26.62      5.77 o 
   7   2   0     1760.88     1600.90     37.37 o 
   8   2   0     4137.88     4242.40     63.00 o 
   9   2   0     2021.68     1922.90     43.67 o 
  10   2   0      243.19      261.89     17.00 o 
  11   2   0       94.12      105.27      8.79 o 
  12   2   0     2193.12     2166.02     31.53 o 
  13   2   0       78.77       72.06      8.25 o 
  14   2   0        2.08        2.34      6.00 o 
  15   2   0       65.76       59.70      7.60 o 
  16   2   0      161.80      170.68     18.88 o 
  17   2   0       18.86       22.73      5.71 o 
  18   2   0       74.73       83.63      8.06 o 
   1   3   0      193.71      210.67     23.54 o 
   2   3   0     1159.52     1274.45     19.06 o 
   3   3   0      257.12      244.14     14.87 o 
   4   3   0     1300.36     1258.16     33.57 o 
   5   3   0      432.13      450.24     21.18 o 
   6   3   0      150.35      141.92     12.90 o 
   7   3   0       76.10       73.04     10.21 o 
   8   3   0        7.13        5.41      3.57 o 
   9   3   0      188.01      179.88      9.14 o 
  10   3   0      468.23      447.19     14.78 o 
  11   3   0      231.47      217.32     13.86 o 
  12   3   0      214.46      197.96     13.45 o 
  13   3   0       11.93        1.39      4.52 o 
  14   3   0      176.11      176.44     12.36 o 
  15   3   0        7.48       16.60      5.32 o 
  16   3   0        6.73        2.36      5.32 o 
  17   3   0        1.96       -0.55      3.45 o 
   0   4   0      203.00      212.21     15.86 o 
   1   4   0      594.80      781.38     19.39 o 
   2   4   0      130.10      144.27      7.88 o 
   3   4   0       11.45        7.76      3.75 o 
   4   4   0      291.62      280.40      9.87 o 
   5   4   0      112.34      102.83      6.50 o 
   6   4   0       16.53       11.52      3.10 o 
   7   4   0        5.51        5.11      3.39 o 
   8   4   0        1.08        4.25      3.37 o 
   9   4   0       34.38       23.24      7.78 o 
  10   4   0       20.62       20.20      7.89 o 
  11   4   0      130.56      138.56     10.66 o 
  12   4   0      211.85      214.77     12.90 o 
  13   4   0       99.01      111.25     12.82 o 
  14   4   0       17.80       22.64      6.54 o 
  15   4   0       45.19       39.79      6.59 o 
   1   5   0      105.38      116.12      8.68 o 
   2   5   0        4.76        1.55      4.80 o 
   3   5   0       22.44       15.94      4.17 o 
   4   5   0       14.88       16.56      4.34 o 
   5   5   0        0.67       -3.75      3.76 o 
   6   5   0       19.68       25.15      4.46 o 
   7   5   0       37.32       34.64      9.12 o 
   8   5   0        9.31       -0.90      4.97 o 
   9   5   0      287.43      292.00     18.31 o 
  10   5   0       10.05       12.82      5.41 o 
  11   5   0        4.08        7.53      4.56 o 
  12   5   0       13.03        8.62      4.75 o 
   0   6   0      508.42      582.52     21.02 o 
   1   6   0      265.13      323.53     21.92 o 
   2   6   0        4.04        1.33      2.70 o 
   3   6   0      308.71      362.87     18.06 o 
   4   6   0      181.49      210.83      8.21 o 
   5   6   0       73.37       72.35      8.01 o 
   6   6   0       16.73       18.68      4.81 o 
   7   6   0        3.25        5.96      3.49 o 
 -19   1   1       18.70       16.62      4.39 o 
 -18   1   1       66.65       77.05      8.63 o 
 -17   1   1        1.90        6.06      4.44 o 
 -16   1   1       21.48       11.84     10.67 o 
 -15   1   1        3.80        6.81      5.64 o 
 -14   1   1       16.96       11.91      4.26 o 
 -13   1   1       10.35        6.97      3.25 o 
 -12   1   1       29.28       30.89      4.92 o 
 -11   1   1       19.57       29.75      8.06 o 
 -10   1   1      163.23      173.87      9.07 o 
  -9   1   1      734.04      750.66     16.87 o 
  -8   1   1     1414.36     1416.71     48.91 o 
  -7   1   1      315.01      327.78     14.43 o 
  -6   1   1       38.67       34.76      3.58 o 
  -5   1   1      194.53      188.65      9.59 o 
  -4   1   1     2242.90     2234.24     28.60 o 
  -3   1   1     9220.56     8895.99     51.78 o 
  -2   1   1     1873.41     1822.39     21.04 o 
  -1   1   1      727.18      678.93     11.68 o 
   0   1   1    13081.79    11695.26     39.28 o 
   1   1   1      165.49      126.89     10.37 o 
   2   1   1     2809.49     2636.39     10.33 o 
   3   1   1      742.38      683.00     10.81 o 
   4   1   1     3161.60     2973.43     24.32 o 
   5   1   1     2402.31     2352.83     62.82 o 
   6   1   1      209.26      191.19      7.59 o 
   7   1   1      131.95      145.99     10.12 o 
   8   1   1     1769.80     1709.60     25.05 o 
   9   1   1      195.54      191.55      9.16 o 
  10   1   1      403.84      371.00     13.28 o 
  11   1   1       13.24        6.53      3.16 o 
  12   1   1      242.34      228.29     13.43 o 
  13   1   1      163.74      157.69     25.84 o 
  14   1   1       40.52       29.77      6.61 o 
  15   1   1       12.57       15.82     12.86 o 
  16   1   1       56.11       62.21      6.72 o 
  17   1   1        8.61        0.46      3.25 o 
  18   1   1        0.84       -3.06      3.40 o 
 -19   2   1      145.79      161.49      9.66 o 
 -18   2   1       47.63       55.63      7.40 o 
 -17   2   1        3.33       -0.76      5.80 o 
 -16   2   1       65.71       62.77     12.22 o 
 -15   2   1       65.21       66.88      8.14 o 
 -14   2   1       34.82       27.39      5.96 o 
 -13   2   1       84.16       75.09      8.33 o 
 -12   2   1      550.16      528.84     18.36 o 
 -11   2   1       14.97       87.98     34.51 o 
 -10   2   1       13.92       88.23     11.40 o 
  -9   2   1       50.08       39.83      7.14 o 
  -8   2   1      340.90      346.11     17.41 o 
  -7   2   1      944.71      925.51     27.21 o 
  -6   2   1     1116.36     1095.12     28.19 o 
  -5   2   1      352.45      385.31     15.99 o 
  -4   2   1      132.56      141.79      9.49 o 
  -3   2   1        0.00        1.56      2.99 o 
  -2   2   1       13.73        9.46      2.47 o 
  -1   2   1       41.41       39.90      3.33 o 
   0   2   1       85.64       82.47      4.27 o 
   1   2   1      912.29      923.24     30.36 o 
   2   2   1     1203.68     1259.11     66.37 o 
   3   2   1      746.49      843.60     37.28 o 
   4   2   1       38.44       29.87      5.92 o 
   5   2   1      586.76      615.58     22.17 o 
   6   2   1       79.55       80.06      9.19 o 
   7   2   1      182.45      158.93     12.71 o 
   8   2   1      696.56      646.36     25.55 o 
   9   2   1      672.27      655.62     26.08 o 
  10   2   1      916.95      907.24     19.71 o 
  11   2   1     1423.00     1371.97     31.22 o 
  12   2   1      129.03      131.58     10.87 o 
  13   2   1        1.28        1.65     14.39 o 
  14   2   1       41.69       42.86      8.88 o 
  15   2   1       78.43       79.85      8.30 o 
  16   2   1      114.93      104.72     10.18 o 
  17   2   1      115.22      114.71      9.78 o 
  18   2   1       39.60       42.55      5.61 o 
 -17   3   1       16.00       12.10      4.21 o 
 -16   3   1      118.43      116.83     14.77 o 
 -15   3   1      413.04      406.08     27.75 o 
 -14   3   1        3.52        6.21      4.61 o 
 -13   3   1       20.94       24.56      7.35 o 
 -12   3   1     1043.07      998.59     39.77 o 
 -11   3   1      181.49      169.25     12.05 o 
 -10   3   1      793.39      763.51     15.44 o 
  -9   3   1       26.25       19.89      3.64 o 
  -8   3   1       48.83       42.11      8.72 o 
  -7   3   1       48.13       53.90      8.54 o 
  -6   3   1      164.62      131.81     11.95 o 
  -5   3   1       15.30       17.96      5.48 o 
  -4   3   1      291.97      268.01     15.36 o 
  -3   3   1     2560.27     2681.48     45.19 o 
  -2   3   1        2.58        2.22      2.12 o 
  -1   3   1        8.83       11.98      2.72 o 
   0   3   1       26.47       26.48      3.81 o 
   1   3   1       66.48       69.61      4.82 o 
   2   3   1      187.19      161.46     11.88 o 
   3   3   1        0.21       -4.67      4.67 o 
   4   3   1      208.56      195.73     14.40 o 
   5   3   1       13.14       18.32      6.13 o 
   6   3   1       56.66       38.53      8.13 o 
   7   3   1        4.82        6.80      3.67 o 
   8   3   1       72.66       79.17      6.57 o 
   9   3   1     1436.22     1450.50     26.17 o 
  10   3   1       30.18       26.99      5.49 o 
  11   3   1      259.82      244.34     14.62 o 
  12   3   1     1485.57     1440.01     34.84 o 
  13   3   1     1239.40     1194.83     31.37 o 
  14   3   1      175.20      155.22      9.52 o 
  15   3   1       29.54       29.53      5.91 o 
  16   3   1      186.86      195.66     11.12 o 
 -15   4   1      155.46      159.45     13.20 o 
 -14   4   1       50.68       44.95      8.56 o 
 -13   4   1       22.45       27.04      8.35 o 
 -12   4   1       29.93       39.99      6.33 o 
 -11   4   1       67.92       71.89     11.21 o 
 -10   4   1       74.68       68.51      9.86 o 
  -9   4   1      421.47      329.37     13.53 o 
  -8   4   1        2.87        4.32      3.73 o 
  -7   4   1     1006.77      976.92     18.59 o 
  -6   4   1      557.05      546.61     13.76 o 
  -5   4   1       26.01       19.49      3.61 o 
  -4   4   1       49.73       49.61      4.64 o 
  -3   4   1       32.87       32.66      4.92 o 
  -2   4   1      130.91      147.04      9.50 o 
  -1   4   1      646.24      706.47     19.83 o 
   0   4   1      770.36      841.72     19.29 o 
   1   4   1       46.96       56.51      6.72 o 
   2   4   1        4.35        4.34      2.85 o 
   3   4   1        4.42       -3.64      3.64 o 
   4   4   1       13.84        9.95      5.45 o 
   5   4   1      122.72      104.81      8.35 o 
   6   4   1        9.76       -0.56      8.83 o 
   7   4   1      168.46      155.41     14.79 o 
   8   4   1      582.08      531.72     26.82 o 
   9   4   1      220.78      179.37     16.63 o 
  10   4   1        0.94       -3.63      5.70 o 
  11   4   1       15.95       17.91      4.58 o 
  12   4   1        8.61       10.96      5.25 o 
  13   4   1        0.52        5.34      3.66 o 
  14   4   1       11.56       16.26      5.02 o 
 -13   5   1       14.49       11.85      4.43 o 
 -12   5   1       22.79       11.53      5.09 o 
 -11   5   1       14.36        9.05      5.05 o 
 -10   5   1      379.13      380.09     20.34 o 
  -9   5   1        0.02        7.69      3.74 o 
  -8   5   1       65.46       68.85      6.61 o 
  -7   5   1       62.23       45.22      5.72 o 
  -6   5   1       13.46       17.12      4.31 o 
  -5   5   1       20.55       13.43      4.18 o 
  -4   5   1      337.77      332.69     14.05 o 
  -3   5   1      967.99     1020.68     24.22 o 
  -2   5   1       67.48       68.02     12.62 o 
  -1   5   1       22.16       24.59      5.86 o 
   0   5   1      178.21      194.89     11.69 o 
   1   5   1      589.40      692.74     69.83 o 
   2   5   1        0.27       -3.37      3.37 o 
   3   5   1      180.80      184.32     11.76 o 
   4   5   1      241.13      239.93     11.25 o 
   5   5   1       92.24       79.48      7.39 o 
   6   5   1       17.40       13.72      4.18 o 
   7   5   1       12.82       10.43      3.89 o 
   8   5   1      165.92      169.16      9.95 o 
   9   5   1        4.29        8.74      5.23 o 
  10   5   1        0.02        6.13      4.72 o 
  11   5   1       44.97       41.19      6.89 o 
  12   5   1      153.73      216.82     11.97 o 
  -8   6   1       66.32       64.64      6.76 o 
  -7   6   1      166.42      178.63     11.12 o 
  -6   6   1       24.62       29.55      3.58 o 
  -5   6   1        1.28        3.98      2.46 o 
  -4   6   1        0.00        4.77      4.90 o 
  -3   6   1       17.53       15.78      5.95 o 
  -2   6   1       14.22        9.21      5.87 o 
  -1   6   1       16.89       19.79      3.91 o 
   0   6   1        0.48       -2.35      2.92 o 
   1   6   1       37.06       42.00      5.55 o 
   2   6   1      100.68      117.33     10.53 o 
   3   6   1        7.81        9.43      4.89 o 
   4   6   1        5.80       16.09      4.87 o 
   5   6   1       75.14       98.63      9.20 o 
   6   6   1        7.00       10.15      4.29 o 
   7   6   1       58.55       68.79      7.14 o 
 -20   0   2        1.13        1.06      4.56 o 
 -19   0   2        3.39       -3.47      4.80 o 
 -18   0   2      128.33      102.64     13.14 o 
 -17   0   2        6.79       22.44      7.92 o 
 -16   0   2      206.07      205.88     11.71 o 
 -15   0   2        2.70        2.84      6.00 o 
 -14   0   2      207.58      206.72     10.84 o 
 -13   0   2      485.07      503.73     20.17 o 
 -12   0   2      545.03      576.56     25.41 o 
 -11   0   2      121.42      118.04     10.99 o 
 -10   0   2       89.49       90.76      9.48 o 
  -9   0   2     2772.13     3067.58     23.99 o 
  -8   0   2     1237.25     1326.84     25.70 o 
  -7   0   2      832.96      830.09     19.06 o 
  -6   0   2      259.79      293.76     10.59 o 
  -5   0   2      358.51      369.27     11.05 o 
  -4   0   2      815.17      728.39     13.36 o 
  -3   0   2     1414.90     1393.03     16.61 o 
  -2   0   2      330.49      366.96      7.77 o 
  -1   0   2     3912.64     4132.74     24.40 o 
   0   0   2     3157.63     3368.40     22.62 o 
   1   0   2     4100.25     4217.17     26.00 o 
   2   0   2     6501.87     6297.83     32.20 o 
   3   0   2     2032.69     1960.92     19.82 o 
   4   0   2     1360.97     1499.40     19.69 o 
   5   0   2     5158.48     5978.77     43.06 o 
   6   0   2     2352.00     2799.28     31.39 o 
   7   0   2      940.96     1069.13     47.39 o 
   8   0   2      614.19      633.53     13.43 o 
   9   0   2     1156.10     1233.66     31.86 o 
  10   0   2      859.68      925.73     22.89 o 
  11   0   2      220.74      238.56     10.28 o 
  12   0   2        0.38       -2.49     13.10 o 
  13   0   2      208.38      149.66     17.48 o 
  14   0   2       24.93       52.09      7.94 o 
  15   0   2      277.48      241.34     15.08 o 
  16   0   2       60.08       58.91      7.89 o 
  17   0   2       43.82       34.96      8.31 o 
  18   0   2       92.79       96.54     10.51 o 
 -20   1   2       53.96       59.37      8.38 o 
 -19   1   2       37.25       44.23      7.65 o 
 -18   1   2      107.12      100.12     13.99 o 
 -17   1   2      203.32      209.62     13.64 o 
 -16   1   2        0.81        1.89      3.57 o 
 -15   1   2      157.40      142.44     12.73 o 
 -14   1   2       25.32       18.39      5.39 o 
 -13   1   2        3.57       -0.36      2.79 o 
 -12   1   2       19.07       11.96      3.77 o 
 -11   1   2      962.34      889.22     20.49 o 
 -10   1   2      596.37      573.25     15.44 o 
  -9   1   2      432.45      451.98     28.85 o 
  -8   1   2      298.36      288.18      9.83 o 
  -7   1   2      178.33      151.54      6.76 o 
  -6   1   2       30.00       26.01      2.04 o 
  -5   1   2        5.38        5.23      1.45 o 
  -4   1   2     2519.58     2403.27     16.71 o 
  -3   1   2       98.78       88.07      3.58 o 
  -2   1   2     1005.04      952.20     10.45 o 
  -1   1   2       16.97       27.15      2.75 o 
   0   1   2     1119.98     1071.84     10.65 o 
   1   1   2      449.30      511.64     35.15 o 
   2   1   2       10.93       10.19      1.52 o 
   3   1   2      355.33      318.97      7.74 o 
   4   1   2     2894.82     2851.79     31.41 o 
   5   1   2     3311.14     3366.37     29.30 o 
   6   1   2     2108.80     2109.67     32.83 o 
   7   1   2     1542.20     1594.95     20.26 o 
   8   1   2     1940.97     1917.62     27.18 o 
   9   1   2       52.81       52.74      5.33 o 
  10   1   2      157.18      171.13     10.69 o 
  11   1   2       19.01       21.42      3.46 o 
  12   1   2      689.49      665.06     20.45 o 
  13   1   2       84.17       67.39      8.76 o 
  14   1   2      309.11      310.82     17.76 o 
  15   1   2       49.57       49.10      6.14 o 
  16   1   2        0.00       -2.02      3.15 o 
  17   1   2      124.21      137.55      7.94 o 
  18   1   2      120.15      114.67      9.00 o 
 -19   2   2        0.00        0.80      3.72 o 
 -18   2   2       59.30       56.08     10.69 o 
 -17   2   2       54.11       47.04     10.51 o 
 -16   2   2        0.05       -6.31      6.31 o 
 -15   2   2        2.56       -0.48      6.22 o 
 -14   2   2        6.80        6.53      5.84 o 
 -13   2   2      415.86      423.24     20.57 o 
 -12   2   2        3.23        6.78      3.11 o 
 -11   2   2       36.20       28.66      3.87 o 
 -10   2   2       10.60       18.06      5.29 o 
  -9   2   2        2.97        5.33      4.45 o 
  -8   2   2      484.27      488.35     19.98 o 
  -7   2   2      482.53      470.82     18.94 o 
  -6   2   2      247.00      304.19     14.93 o 
  -5   2   2       42.53       35.40      5.68 o 
  -4   2   2      671.32      687.66     19.35 o 
  -3   2   2      283.62      287.49     11.75 o 
  -2   2   2       53.13       47.50      5.18 o 
  -1   2   2       76.69       72.84      4.29 o 
   0   2   2      274.15      274.29     11.03 o 
   1   2   2      741.55      835.53     60.73 o 
   2   2   2       20.86       22.58      5.35 o 
   3   2   2     1037.05     1169.52     28.01 o 
   4   2   2       24.85      104.44     13.61 o 
   5   2   2      112.00      135.28     12.13 o 
   6   2   2        0.08       -3.77      3.91 o 
   7   2   2       98.98       92.40     10.21 o 
   8   2   2     1357.20     1279.02     37.26 o 
   9   2   2     1117.28     1153.53     22.75 o 
  10   2   2     1113.42     1066.96     27.09 o 
  11   2   2        2.03        7.74      3.84 o 
  12   2   2      180.51      168.75     12.74 o 
  13   2   2      198.54      196.12     13.30 o 
  14   2   2      200.72      183.15     10.50 o 
  15   2   2       69.78       72.98      6.76 o 
  16   2   2       10.86        8.17      5.19 o 
  17   2   2       33.78       40.68      7.95 o 
 -18   3   2        4.83        5.32      7.07 o 
 -17   3   2        9.29       -0.31      4.65 o 
 -16   3   2        5.92        9.03      7.06 o 
 -15   3   2       60.13       50.06     10.97 o 
 -14   3   2      149.41      168.14     19.08 o 
 -13   3   2      111.94      115.35     10.31 o 
 -12   3   2       15.20       12.91      5.95 o 
 -11   3   2        2.24        3.36      2.57 o 
 -10   3   2       58.83       57.95      5.05 o 
  -9   3   2      128.19      111.51      7.51 o 
  -8   3   2      227.48      194.51     10.43 o 
  -7   3   2        6.27        8.86      4.61 o 
  -6   3   2        1.19        2.07      3.97 o 
  -5   3   2       87.08       71.48      8.65 o 
  -4   3   2     1277.74     1397.55     55.69 o 
  -3   3   2        3.08        4.43      2.61 o 
  -2   3   2       22.76       25.60      3.52 o 
  -1   3   2       11.58       10.17      2.56 o 
   0   3   2        1.12        4.67      2.16 o 
   1   3   2     1909.98     1818.87     38.81 o 
   2   3   2        5.04        1.76      4.17 o 
   3   3   2      148.18      129.42     11.92 o 
   4   3   2      201.01      275.69     17.71 o 
   5   3   2      408.68      438.28     22.94 o 
   6   3   2       46.28       46.57      8.33 o 
   7   3   2        1.47        0.55      4.70 o 
   8   3   2       13.37        5.46      3.08 o 
   9   3   2        2.97       -1.27      5.28 o 
  10   3   2       35.60       33.03      6.59 o 
  11   3   2      122.61      116.72     10.81 o 
  12   3   2       12.78       14.81      5.33 o 
  13   3   2      159.98      143.08      9.43 o 
  14   3   2      180.32      182.43      9.61 o 
  15   3   2       40.44       44.01      6.38 o 
  16   3   2       17.79       24.00      4.37 o 
 -16   4   2        0.98       -2.29      3.22 o 
 -15   4   2        0.59       -1.29      3.80 o 
 -14   4   2       13.37       17.62      5.61 o 
 -13   4   2       14.15       -2.59      4.45 o 
 -12   4   2        4.13       -5.68      5.68 o 
 -11   4   2        0.98        3.69      9.78 o 
 -10   4   2       58.62       43.59      5.99 o 
  -9   4   2      177.41      170.17     10.01 o 
  -8   4   2        1.11       -3.54      3.54 o 
  -7   4   2        0.89       39.50      7.92 o 
  -6   4   2       46.17       66.68      8.47 o 
  -5   4   2       36.76       35.49      4.06 o 
  -4   4   2       18.54       10.56      3.70 o 
  -3   4   2      342.02      339.45     13.83 o 
  -2   4   2       28.70       24.13      5.31 o 
  -1   4   2        0.53       -0.31      2.51 o 
   0   4   2      749.06      817.42     16.72 o 
   1   4   2      121.36      121.58      8.86 o 
   2   4   2        0.89       -3.54      3.54 o 
   3   4   2       55.54       55.91      5.35 o 
   4   4   2      280.92      257.62     12.82 o 
   5   4   2      116.24      141.49     10.10 o 
   6   4   2      226.47      232.99     17.77 o 
   7   4   2        6.11        5.76      6.10 o 
   8   4   2       57.66       43.54      9.45 o 
   9   4   2       14.02       13.65      7.43 o 
  10   4   2        0.49       -0.74      5.93 o 
  11   4   2       20.47       16.80      5.09 o 
  12   4   2       26.86       22.48      4.80 o 
  13   4   2       24.48       26.54      7.28 o 
  14   4   2        0.23       -3.77      3.77 o 
 -13   5   2       11.92       16.32      4.75 o 
 -12   5   2       20.14       16.58      6.22 o 
 -11   5   2       68.68       72.01      9.31 o 
 -10   5   2        0.07       -5.40      5.40 o 
  -9   5   2        0.00        1.91      3.17 o 
  -8   5   2        6.25        2.98      3.25 o 
  -7   5   2       45.40       41.57      5.78 o 
  -6   5   2      169.68      182.73     10.51 o 
  -5   5   2       98.69       94.06      7.98 o 
  -4   5   2        0.25       32.86     34.63 o 
  -3   5   2      128.06      123.32      9.32 o 
  -2   5   2      260.26      283.94     13.10 o 
  -1   5   2       50.48       51.19      6.46 o 
   0   5   2      692.87      741.37     37.98 o 
   1   5   2        1.25        1.64      3.45 o 
   2   5   2        3.79        2.31      5.69 o 
   3   5   2        0.19       -1.69      5.33 o 
   4   5   2        2.36        3.28      5.28 o 
   5   5   2        4.69        4.03      5.17 o 
   6   5   2        0.40       -7.44      9.34 o 
   7   5   2        1.27        0.31      3.30 o 
   8   5   2       34.66       31.88      4.97 o 
   9   5   2       60.66       72.78      6.60 o 
  10   5   2       52.19       62.86      8.40 o 
  11   5   2        5.98        7.47      4.02 o 
  -8   6   2       16.24       16.02      4.32 o 
  -7   6   2       18.20       28.98      7.56 o 
  -6   6   2        1.45        4.47      4.23 o 
  -5   6   2      192.97      218.74      8.74 o 
  -4   6   2       71.46       75.26      5.62 o 
  -3   6   2       62.84       77.59      5.66 o 
  -2   6   2       15.78       19.06      3.65 o 
  -1   6   2        0.64        1.28      2.87 o 
   0   6   2       14.20       16.93      5.62 o 
   1   6   2       54.40       49.85      7.42 o 
   2   6   2        0.05       -0.57      3.74 o 
   3   6   2      177.27      215.98     13.28 o 
   4   6   2        0.01       -3.50      4.15 o 
   5   6   2        0.43        1.75      3.45 o 
   6   6   2        0.42       -0.66      3.07 o 
 -20   1   3        4.80        7.43      3.60 o 
 -19   1   3        5.79       -0.17      5.06 o 
 -18   1   3       27.75       38.60      9.67 o 
 -17   1   3        0.00        2.80      3.79 o 
 -16   1   3      299.16      290.52     12.05 o 
 -15   1   3       93.22      123.61     10.30 o 
 -14   1   3       47.49       42.36      4.96 o 
 -13   1   3        0.17        4.77      2.39 o 
 -12   1   3     1097.18     1114.14     32.47 o 
 -11   1   3      246.70      216.92     14.23 o 
 -10   1   3      305.61      301.66     15.88 o 
  -9   1   3      417.20      433.88     17.72 o 
  -8   1   3       44.18       44.71      6.08 o 
  -7   1   3       15.35       14.58      2.32 o 
  -6   1   3      261.45      253.02     16.96 o 
  -5   1   3      140.22      121.83      4.57 o 
  -4   1   3     3622.59     3366.83     33.82 o 
  -3   1   3     2214.16     2062.74     21.04 o 
  -2   1   3      578.46      540.38      8.50 o 
  -1   1   3       37.45       38.06      3.33 o 
   0   1   3      822.71      945.90     15.31 o 
   1   1   3        5.64       10.53      2.25 o 
   2   1   3        1.67        0.91      1.16 o 
   3   1   3      315.40      332.88      5.63 o 
   4   1   3      383.43      368.60     19.24 o 
   5   1   3       30.18       32.92      3.17 o 
   6   1   3      366.95      367.90      9.34 o 
   7   1   3       57.96       46.45      4.81 o 
   8   1   3      259.29      238.83     10.30 o 
   9   1   3        0.36        0.78      2.83 o 
  10   1   3       51.11       48.72      4.97 o 
  11   1   3       16.91       12.56      3.87 o 
  12   1   3       66.27       58.45      8.29 o 
  13   1   3        0.66        2.85      3.51 o 
  14   1   3       34.05       41.30      6.12 o 
  15   1   3       10.34        1.66      3.36 o 
  16   1   3       82.35       93.76      7.18 o 
  17   1   3        8.05        5.65      3.42 o 
 -19   2   3        3.11        0.16      4.82 o 
 -18   2   3        9.46       15.77      7.12 o 
 -17   2   3       37.45       45.20     11.09 o 
 -16   2   3       65.40       57.70     11.79 o 
 -15   2   3      271.87      284.71     15.88 o 
 -14   2   3      971.12      961.69     28.75 o 
 -13   2   3      106.88       96.22      5.50 o 
 -12   2   3       12.98       11.07      2.59 o 
 -11   2   3       11.62       11.86      4.23 o 
 -10   2   3        0.99        2.48      4.19 o 
  -9   2   3      125.16      134.05     11.43 o 
  -8   2   3      215.15      210.41     13.40 o 
  -7   2   3       51.22       86.42      8.81 o 
  -6   2   3      105.01      138.27      9.77 o 
  -5   2   3      712.30      761.11     20.67 o 
  -4   2   3      345.68      380.89     13.95 o 
  -3   2   3       43.74       43.30      4.94 o 
  -2   2   3        1.67        2.41      2.23 o 
  -1   2   3       14.75       16.06      2.89 o 
   0   2   3        0.04       -1.23      1.62 o 
   1   2   3       80.92      107.92     11.68 o 
   2   2   3      959.56      931.11     13.01 o 
   3   2   3      817.33      930.67     26.62 o 
   4   2   3      370.52      432.30     18.97 o 
   5   2   3        4.54        0.73      4.00 o 
   6   2   3      113.78      108.90     11.40 o 
   7   2   3        9.63       12.01      5.59 o 
   8   2   3       58.57       49.58      8.56 o 
   9   2   3      177.72      168.06      9.17 o 
  10   2   3        0.55       -3.22      3.22 o 
  11   2   3      130.89      113.92     10.71 o 
  12   2   3       42.68       38.33      5.82 o 
  13   2   3        0.59        1.15      2.93 o 
  14   2   3       11.39        7.51      3.37 o 
  15   2   3        0.85       -3.09      3.09 o 
  16   2   3       15.74       29.17      5.94 o 
 -18   3   3        4.31        0.51      2.96 o 
 -17   3   3        3.39       -6.57      6.57 o 
 -16   3   3       91.33       83.76     13.13 o 
 -15   3   3      117.65      121.90     16.17 o 
 -14   3   3        0.72       -0.58      3.02 o 
 -13   3   3       29.53       27.64      6.44 o 
 -12   3   3      510.65      502.46     16.46 o 
 -11   3   3        1.14       -2.69      2.81 o 
 -10   3   3       22.61       16.34      3.37 o 
  -9   3   3        0.13        0.46      2.18 o 
  -8   3   3       61.78       41.91      7.30 o 
  -7   3   3       26.87       23.99      5.47 o 
  -6   3   3       92.76      100.91      9.67 o 
  -5   3   3      129.08      160.34     18.04 o 
  -4   3   3      213.49      242.99      9.48 o 
  -3   3   3       28.57       28.30      3.76 o 
  -2   3   3       96.59      118.40      6.39 o 
  -1   3   3      101.97      133.88     11.62 o 
   0   3   3     4315.88     4611.47     63.33 o 
   1   3   3       89.14       78.79      9.48 o 
   2   3   3      287.56      274.57     16.69 o 
   3   3   3      155.76      212.49     15.35 o 
   4   3   3      225.78      228.70     16.60 o 
   5   3   3        9.51        2.55      5.74 o 
   6   3   3       25.91       18.22      4.90 o 
   7   3   3       14.15        6.05      5.75 o 
   8   3   3      547.48      523.82     16.51 o 
   9   3   3       27.60       30.78      6.25 o 
  10   3   3       11.89        9.32      3.66 o 
  11   3   3      199.54      202.76     11.08 o 
  12   3   3        0.76       -2.41      4.80 o 
  13   3   3       61.25       54.74      6.03 o 
  14   3   3       62.41       56.68      5.56 o 
  15   3   3        0.00       -2.99      2.99 o 
 -16   4   3        0.60       -3.60      3.60 o 
 -15   4   3        3.53        1.64      4.19 o 
 -14   4   3        0.48        4.62      5.46 o 
 -13   4   3        5.97        1.71      2.72 o 
 -12   4   3      111.10       96.87      9.47 o 
 -11   4   3      149.50      106.46     11.41 o 
 -10   4   3        9.01        7.03      4.86 o 
  -9   4   3      355.04      305.99     18.14 o 
  -8   4   3      373.02      327.33     18.30 o 
  -7   4   3        4.43        2.06      3.34 o 
  -6   4   3      117.08      111.12      7.97 o 
  -5   4   3       99.23      102.23      9.20 o 
  -4   4   3       51.70       49.85      9.21 o 
  -3   4   3      744.92      737.80     20.15 o 
  -2   4   3      893.77      922.23     17.62 o 
  -1   4   3        2.85        1.68      3.95 o 
   0   4   3       14.42        3.91      5.91 o 
   1   4   3       13.28       10.85      4.54 o 
   2   4   3       15.59        8.61     10.37 o 
   3   4   3       22.21        8.81      4.30 o 
   4   4   3      155.67      188.86     11.58 o 
   5   4   3      154.94      271.19     19.80 o 
   6   4   3      186.62      159.73     15.52 o 
   7   4   3        0.12        3.97      5.99 o 
   8   4   3        1.02       -2.73      5.41 o 
   9   4   3        1.49        8.90      6.11 o 
  10   4   3        0.89        4.52      3.38 o 
  11   4   3        0.91        3.63      4.19 o 
  12   4   3       12.68       19.51      6.63 o 
  13   4   3       41.93       43.21      5.41 o 
 -13   5   3      144.13      165.88     11.72 o 
 -12   5   3       76.79       83.36      9.71 o 
 -11   5   3       41.33       40.65      5.27 o 
 -10   5   3       15.03       10.98      4.14 o 
  -9   5   3       17.64       18.52      3.99 o 
  -8   5   3        2.17        2.53      4.82 o 
  -7   5   3       23.51       21.11      4.68 o 
  -6   5   3       62.33       52.96      6.74 o 
  -5   5   3       15.97       12.10      4.58 o 
  -4   5   3      121.01      121.63      8.98 o 
  -3   5   3        6.04        1.74      3.42 o 
  -2   5   3       31.16       30.42      5.23 o 
  -1   5   3       84.99       78.39     10.58 o 
   0   5   3       70.93       73.40     10.45 o 
   1   5   3        3.73        0.13      4.68 o 
   2   5   3        0.13       -2.49      5.48 o 
   3   5   3       10.23       -1.10      4.48 o 
   4   5   3       57.20       68.26     10.49 o 
   5   5   3        1.08       -0.15      3.23 o 
   6   5   3       21.12       31.80     11.49 o 
   7   5   3      337.26      381.25     14.34 o 
   8   5   3        4.07        5.11      3.33 o 
   9   5   3        0.01       -3.90      8.17 o 
  10   5   3        0.89       -0.98      3.51 o 
  -8   6   3       10.67       12.15      3.78 o 
  -7   6   3       13.76       16.83      3.17 o 
  -6   6   3        7.37       12.25      2.93 o 
  -5   6   3        8.83       23.32      7.06 o 
  -4   6   3       39.80       40.90      5.42 o 
  -3   6   3       25.97       26.85      5.66 o 
  -2   6   3        4.16       -4.51      4.51 o 
  -1   6   3       51.31       59.47      7.92 o 
   0   6   3      153.63      168.95     11.96 o 
   1   6   3        0.18       -3.10      3.93 o 
   2   6   3       33.71       49.03      7.03 o 
   3   6   3       45.23       46.81      6.89 o 
   4   6   3       77.45       86.37      8.27 o 
   5   6   3        0.01       -1.22      3.07 o 
 -20   0   4       75.13       84.95     11.60 o 
 -19   0   4       25.89       26.56      4.70 o 
 -18   0   4       18.45       21.30      6.11 o 
 -17   0   4      161.51      160.31     13.97 o 
 -16   0   4      387.29      392.63     20.75 o 
 -15   0   4      244.04      258.07     12.33 o 
 -14   0   4        1.82        2.21      2.59 o 
 -13   0   4      444.25      429.29     14.51 o 
 -12   0   4     1302.40     1328.90     35.99 o 
 -11   0   4      517.22      495.48     20.63 o 
 -10   0   4        4.91        4.21      2.01 o 
  -9   0   4      394.33      405.99     10.85 o 
  -8   0   4       30.00       35.38      3.54 o 
  -7   0   4      192.54      172.97      6.28 o 
  -6   0   4      151.40      136.78      5.23 o 
  -5   0   4      213.70      190.10      8.69 o 
  -4   0   4     6633.85     6740.27     46.65 o 
  -3   0   4    42242.08    38356.66    107.76 o 
  -2   0   4     2144.48     2262.51     42.57 o 
  -1   0   4       21.39       35.07      2.56 o 
   0   0   4      123.46      117.75      6.19 o 
   1   0   4      344.28      366.08     10.90 o 
   2   0   4      703.62      745.38     41.02 o 
   3   0   4      187.57      197.43      6.25 o 
   4   0   4     3345.15     3590.46     27.46 o 
   5   0   4      958.42     1193.95     39.59 o 
   6   0   4      616.30      667.34     22.61 o 
   7   0   4       15.01       10.20      4.05 o 
   8   0   4      577.95      607.91     23.93 o 
   9   0   4      307.65      339.98     14.66 o 
  10   0   4       10.80        7.23      2.85 o 
  11   0   4       91.31      106.09      7.37 o 
  12   0   4      129.18       99.00     10.39 o 
  13   0   4       39.62       25.27      6.11 o 
  14   0   4       22.53       20.38      5.64 o 
  15   0   4      176.76      147.10     16.37 o 
  16   0   4       98.37       97.82     12.21 o 
  17   0   4        3.19        7.86      4.14 o 
 -20   1   4       36.62       24.88      7.41 o 
 -19   1   4      162.33      168.51     16.77 o 
 -18   1   4      112.21      118.63      8.54 o 
 -17   1   4       68.69       60.13      6.25 o 
 -16   1   4        0.43       -2.23      2.94 o 
 -15   1   4       23.46       20.85      3.99 o 
 -14   1   4       98.31       88.09      6.15 o 
 -13   1   4      130.49      124.41      6.49 o 
 -12   1   4      215.72      219.43     11.66 o 
 -11   1   4      213.90      223.13     14.22 o 
 -10   1   4        0.03        0.86      3.62 o 
  -9   1   4      273.38      286.24     14.37 o 
  -8   1   4      186.04      196.97      7.62 o 
  -7   1   4      488.18      477.81     10.22 o 
  -6   1   4      711.39      693.70     11.86 o 
  -5   1   4     3292.31     3368.99     31.24 o 
  -4   1   4       34.31       22.44      2.56 o 
  -3   1   4        6.74        3.35      1.76 o 
  -2   1   4      715.48      785.13     12.21 o 
  -1   1   4     2933.04     3140.44     89.26 o 
   0   1   4     2592.40     2742.03     68.18 o 
   1   1   4     2361.19     2624.75     27.43 o 
   2   1   4      116.55      117.87      3.88 o 
   3   1   4       94.06      115.78      4.89 o 
   4   1   4      168.86      182.94      7.15 o 
   5   1   4      430.67      423.27      9.73 o 
   6   1   4      114.20      107.62      6.43 o 
   7   1   4      194.69      191.06      9.04 o 
   8   1   4      116.24      127.39      8.00 o 
   9   1   4        5.41        7.30      2.54 o 
  10   1   4        0.71       -1.53      3.95 o 
  11   1   4      381.92      359.40     14.34 o 
  12   1   4        7.80        8.09      3.76 o 
  13   1   4       40.83       37.92      5.89 o 
  14   1   4        7.61       14.74      4.32 o 
  15   1   4        0.68       -2.13      4.22 o 
  16   1   4       25.25       30.07      5.23 o 
  17   1   4       22.59       33.92      4.39 o 
 -20   2   4       11.13       15.06      4.08 o 
 -19   2   4       39.15       48.05     10.03 o 
 -18   2   4        6.72        5.48      6.48 o 
 -17   2   4        2.22        3.98      3.27 o 
 -16   2   4        0.40       -3.24      3.54 o 
 -15   2   4      664.39      672.75     24.60 o 
 -14   2   4       48.48       44.98      5.52 o 
 -13   2   4       46.71       48.99      5.65 o 
 -12   2   4       43.59       40.47      3.40 o 
 -11   2   4        8.71        7.12      3.28 o 
 -10   2   4       15.03       24.62      6.00 o 
  -9   2   4       32.96       35.97      6.65 o 
  -8   2   4      433.86      441.13     18.41 o 
  -7   2   4        7.48       17.44      4.68 o 
  -6   2   4       54.74       42.60      5.81 o 
  -5   2   4      797.72      812.43     21.04 o 
  -4   2   4     1936.51     2006.97     30.71 o 
  -3   2   4     1113.46     1160.50     21.80 o 
  -2   2   4       15.00       24.40      4.43 o 
  -1   2   4     1179.92     1309.41     18.54 o 
   0   2   4     2821.21     3282.46     44.58 o 
   1   2   4        0.03        2.15      2.14 o 
   2   2   4       62.79       57.58      7.97 o 
   3   2   4      393.37      421.36     19.12 o 
   4   2   4       92.95      117.63     10.99 o 
   5   2   4      114.71       83.34      9.98 o 
   6   2   4      148.72      131.97     12.89 o 
   7   2   4      101.86      103.27     11.42 o 
   8   2   4     1216.15     1349.82     32.06 o 
   9   2   4      636.22      620.18     17.37 o 
  10   2   4        0.01        9.67      5.18 o 
  11   2   4      105.58      106.05      7.20 o 
  12   2   4      182.77      174.94      8.94 o 
  13   2   4       32.92       30.08      4.37 o 
  14   2   4        0.00       -3.10      3.10 o 
  15   2   4        0.21       -4.19      4.19 o 
  16   2   4      222.32      248.09      9.97 o 
 -18   3   4        5.56        8.90      5.54 o 
 -17   3   4        0.37        9.07      6.17 o 
 -16   3   4      173.81      210.38     10.65 o 
 -15   3   4       10.75       12.17      3.71 o 
 -14   3   4       43.09       37.56      6.73 o 
 -13   3   4      191.39      195.90     13.58 o 
 -12   3   4      303.71      278.62     16.52 o 
 -11   3   4       87.39       75.78      5.90 o 
 -10   3   4       19.68       16.31      3.43 o 
  -9   3   4       42.53       34.83      3.98 o 
  -8   3   4       44.69       42.31      5.69 o 
  -7   3   4      165.34      140.73     11.54 o 
  -6   3   4       45.29       37.84      6.57 o 
  -5   3   4       56.65       60.01      7.08 o 
  -4   3   4      396.08      384.76     12.11 o 
  -3   3   4       50.24       46.10      4.47 o 
  -2   3   4      116.93      109.32     11.18 o 
  -1   3   4      686.68      702.62     25.90 o 
   0   3   4        3.40       -1.91      4.09 o 
   1   3   4      182.03      166.01     13.51 o 
   2   3   4       32.76       37.28      7.72 o 
   3   3   4        6.67        5.11      4.98 o 
   4   3   4       21.04       15.08      7.03 o 
   5   3   4        5.86        9.72      4.16 o 
   6   3   4      377.32      351.87     13.29 o 
   7   3   4      209.02      196.65     10.51 o 
   8   3   4      441.94      404.36     18.78 o 
   9   3   4      268.79      253.41     15.34 o 
  10   3   4       27.09       30.27      4.92 o 
  11   3   4        6.08        0.38      3.15 o 
  12   3   4       15.98       14.94      3.96 o 
  13   3   4       21.36       21.51      5.17 o 
  14   3   4        0.20        2.84      3.07 o 
 -16   4   4        5.24        6.85      4.78 o 
 -15   4   4        1.88        2.00      4.40 o 
 -14   4   4       11.63       11.20      2.98 o 
 -13   4   4       11.49        9.77      3.41 o 
 -12   4   4       15.23       10.48      4.72 o 
 -11   4   4       13.67       14.47      5.61 o 
 -10   4   4       14.33       12.50      5.19 o 
  -9   4   4      192.79      156.58     13.53 o 
  -8   4   4       23.14       40.47      8.58 o 
  -7   4   4       15.78       13.07      4.07 o 
  -6   4   4        0.67        1.23      4.40 o 
  -5   4   4        1.55        2.23      4.30 o 
  -4   4   4        0.49        0.73      5.55 o 
  -3   4   4      114.36      123.79      8.63 o 
  -2   4   4      138.25      138.79      9.26 o 
  -1   4   4      304.27      329.93     14.03 o 
   0   4   4      219.53      245.50     12.40 o 
   1   4   4        0.56       -4.46      4.46 o 
   2   4   4      140.09      139.93      7.73 o 
   3   4   4      251.74      262.79     10.71 o 
   4   4   4      652.83      621.72     19.75 o 
   5   4   4      402.67      345.16     15.16 o 
   6   4   4       13.78       -3.65      5.72 o 
   7   4   4      137.37      118.58     14.17 o 
   8   4   4      145.15      139.63     15.20 o 
   9   4   4       23.45       20.06      6.38 o 
  10   4   4        2.48       -1.55      5.08 o 
  11   4   4       46.48       39.13      5.26 o 
  12   4   4        0.99        1.86      2.73 o 
  13   4   4       40.11       48.41      7.35 o 
 -13   5   4        1.28       -3.17      4.36 o 
 -12   5   4      324.02      314.92     32.45 o 
 -11   5   4        4.05       -1.44      2.38 o 
 -10   5   4        0.87        4.08      3.22 o 
  -9   5   4       15.29       10.54      4.13 o 
  -8   5   4       39.16       39.84      5.54 o 
  -7   5   4       34.10       31.40      5.28 o 
  -6   5   4        3.16        3.50      3.79 o 
  -5   5   4       12.41       10.98      4.08 o 
  -4   5   4      324.01      362.94     20.70 o 
  -3   5   4       32.61       32.78      7.51 o 
  -2   5   4      248.04      241.77     17.59 o 
  -1   5   4      147.75      140.40     13.34 o 
   0   5   4      102.83       97.60     11.94 o 
   1   5   4       30.11       30.02      7.20 o 
   2   5   4        0.64        0.63      4.88 o 
   3   5   4        2.44        0.77      4.71 o 
   4   5   4        7.48       11.14      4.97 o 
   5   5   4       34.63       33.92      5.34 o 
   6   5   4      129.42      135.48      8.68 o 
   7   5   4       47.19       50.88      5.58 o 
   8   5   4       65.56       57.03      5.71 o 
   9   5   4       85.36       84.90      6.00 o 
  10   5   4      128.98      150.91      8.87 o 
  -8   6   4       11.94       20.24      4.14 o 
  -7   6   4        4.38        2.86      3.43 o 
  -6   6   4      185.89      194.54     11.80 o 
  -5   6   4       72.30       94.15      8.66 o 
  -4   6   4        8.83        4.88      3.91 o 
  -3   6   4       16.67       16.55      4.98 o 
  -2   6   4       54.39       66.95      8.01 o 
  -1   6   4       25.30       27.21      6.01 o 
   0   6   4       53.99       57.20      7.69 o 
   1   6   4        1.93        1.92      3.92 o 
   2   6   4        2.73        4.45      4.24 o 
   3   6   4        0.57        1.61      3.42 o 
   4   6   4        8.75        6.74      3.41 o 
 -20   1   5        0.42        1.13      4.87 o 
 -19   1   5        1.01        0.57      4.73 o 
 -18   1   5        0.16        3.42      2.98 o 
 -17   1   5       22.17       23.52      4.72 o 
 -16   1   5       17.39       15.09      4.13 o 
 -15   1   5        9.56       14.30      3.94 o 
 -14   1   5       32.51       18.75      3.69 o 
 -13   1   5      320.54      314.96      8.99 o 
 -12   1   5        7.99       13.28      3.78 o 
 -11   1   5       21.63       29.52      7.30 o 
 -10   1   5      211.17      227.71     13.81 o 
  -9   1   5       20.29       18.71      2.97 o 
  -8   1   5      191.22      184.56     11.63 o 
  -7   1   5      437.74      440.25     10.59 o 
  -6   1   5       60.63       61.62      4.23 o 
  -5   1   5       25.40       27.34      2.56 o 
  -4   1   5        0.11        0.88      0.78 o 
  -3   1   5     1603.00     1698.33     82.12 o 
  -2   1   5     1474.26     1725.62     20.42 o 
  -1   1   5     1609.70     1730.52     33.61 o 
   0   1   5      582.41      627.74     11.83 o 
   1   1   5      108.87      113.78      6.86 o 
   2   1   5        6.23        6.26      1.55 o 
   3   1   5      190.65      215.26      7.50 o 
   4   1   5      679.04      734.73     21.95 o 
   5   1   5        0.44       15.39     15.73 o 
   6   1   5     1362.43     1435.81     42.91 o 
   7   1   5      265.33      282.71     10.82 o 
   8   1   5      385.88      430.33     11.21 o 
   9   1   5        7.96        6.06      2.38 o 
  10   1   5      400.44      382.20     11.13 o 
  11   1   5      186.73      160.90     10.83 o 
  12   1   5      179.91      173.64     11.02 o 
  13   1   5       40.90       38.28      5.73 o 
  14   1   5        4.93       10.33      3.70 o 
  15   1   5       47.50       48.38      7.96 o 
  16   1   5      134.57      141.74      8.42 o 
 -20   2   5       13.79       14.81      6.37 o 
 -19   2   5       22.36       26.20      7.74 o 
 -18   2   5        0.01       -1.43      6.11 o 
 -17   2   5       19.98       20.61      5.17 o 
 -16   2   5       54.90       49.27      7.69 o 
 -15   2   5       63.56       60.11      6.46 o 
 -14   2   5      286.24      247.00     11.72 o 
 -13   2   5      128.98      114.49      5.62 o 
 -12   2   5        2.56        3.16      2.35 o 
 -11   2   5        6.43        6.72      2.39 o 
 -10   2   5       10.36       10.73      4.49 o 
  -9   2   5       14.99       13.00      4.98 o 
  -8   2   5      380.82      358.13     17.04 o 
  -7   2   5      255.04      282.37     14.25 o 
  -6   2   5      209.85      200.73     11.72 o 
  -5   2   5      102.78       98.03      7.76 o 
  -4   2   5        8.83        7.82      3.27 o 
  -3   2   5        3.36        4.77      2.57 o 
  -2   2   5       12.48       11.98      2.30 o 
  -1   2   5      145.26      171.47      9.97 o 
   0   2   5     3048.25     3500.79     61.00 o 
   1   2   5      178.62      192.06      7.43 o 
   2   2   5      251.39      241.03     15.19 o 
   3   2   5       45.96       26.10      6.25 o 
   4   2   5        5.34        4.75      4.66 o 
   5   2   5       40.10       46.02      8.33 o 
   6   2   5       10.28       15.86      6.05 o 
   7   2   5      465.29      480.90     12.97 o 
   8   2   5     1713.85     1799.21     25.73 o 
   9   2   5      274.68      261.06     10.89 o 
  10   2   5       99.81       87.21      6.62 o 
  11   2   5       18.66       26.99      4.40 o 
  12   2   5       10.35       13.02      3.29 o 
  13   2   5        3.94        6.32      2.83 o 
  14   2   5        1.47        3.41      3.40 o 
  15   2   5        0.88        4.23      2.89 o 
 -18   3   5        0.89       -2.79      5.05 o 
 -17   3   5      134.81      163.78      8.92 o 
 -16   3   5        0.20       13.21      3.82 o 
 -15   3   5       56.28       58.12      8.01 o 
 -14   3   5      182.83      167.95     12.98 o 
 -13   3   5        0.00       -4.33      4.33 o 
 -12   3   5       19.96       22.81      4.14 o 
 -11   3   5       51.54       36.76      5.16 o 
 -10   3   5      107.24      105.33      5.74 o 
  -9   3   5      456.73      366.29      9.94 o 
  -8   3   5      223.47      222.09      8.99 o 
  -7   3   5       23.33       14.52      5.17 o 
  -6   3   5      511.69      515.17     20.39 o 
  -5   3   5      573.93      590.16     20.45 o 
  -4   3   5     1351.30     1524.98     30.65 o 
  -3   3   5     1181.63     1325.39     36.95 o 
  -2   3   5      299.67      343.49     13.72 o 
  -1   3   5      100.08      150.67      8.65 o 
   0   3   5      153.18      164.99     14.71 o 
   1   3   5        8.84       18.74      6.19 o 
   2   3   5        4.76        6.99      5.28 o 
   3   3   5       11.34        4.11      4.68 o 
   4   3   5       75.30       61.18     10.44 o 
   5   3   5       54.30       62.56      7.09 o 
   6   3   5      711.70      714.52     19.10 o 
   7   3   5      245.53      236.74     14.49 o 
   8   3   5      185.00      167.23     12.74 o 
   9   3   5        0.55        0.85      5.91 o 
  10   3   5       53.55       51.38      7.70 o 
  11   3   5       25.88       31.78      4.78 o 
  12   3   5       43.13       42.13      6.08 o 
  13   3   5       60.53       64.99      6.40 o 
  14   3   5        1.74        1.59      3.15 o 
 -16   4   5        2.97       -3.70      3.70 o 
 -15   4   5        3.51        3.18      2.84 o 
 -14   4   5       19.72       28.71      4.29 o 
 -13   4   5       15.36       12.50      4.89 o 
 -12   4   5      778.60      670.93     24.76 o 
 -11   4   5       68.32       43.92      8.22 o 
 -10   4   5       31.71       23.63      6.96 o 
  -9   4   5       34.43       29.07      6.73 o 
  -8   4   5      353.13      314.50     18.59 o 
  -7   4   5      471.04      467.79     22.62 o 
  -6   4   5      142.71      156.61     13.65 o 
  -5   4   5      324.81      320.58     12.70 o 
  -4   4   5      542.66      554.86     13.82 o 
  -3   4   5      605.81      606.65     16.72 o 
  -2   4   5        4.48       23.73     11.77 o 
  -1   4   5       76.53       68.39      7.14 o 
   0   4   5      103.76      109.14     18.06 o 
   1   4   5      158.47      162.47     14.27 o 
   2   4   5      292.23      302.20     11.57 o 
   3   4   5      152.98      139.80      9.75 o 
   4   4   5       23.19       21.12      5.24 o 
   5   4   5       31.11       35.89      6.03 o 
   6   4   5       17.71       14.20      4.54 o 
   7   4   5        2.29       -1.22      3.79 o 
   8   4   5        8.44        9.53      4.28 o 
   9   4   5       18.32       18.26      4.80 o 
  10   4   5       28.38       22.06      4.69 o 
  11   4   5      101.47      107.30      6.81 o 
  12   4   5       12.41       16.11      5.41 o 
 -13   5   5       16.71       18.40      3.17 o 
 -12   5   5      223.91      241.32      9.27 o 
 -11   5   5       81.53       79.37      6.13 o 
 -10   5   5       13.00       18.90      4.21 o 
  -9   5   5       34.33       38.68      5.31 o 
  -8   5   5       14.53        9.06      3.87 o 
  -7   5   5       15.01       15.78      4.34 o 
  -6   5   5      113.58      117.75     12.22 o 
  -5   5   5       59.35       54.05      8.74 o 
  -4   5   5        4.50        6.93      5.19 o 
  -3   5   5       99.10       87.62     11.18 o 
  -2   5   5      544.87      553.56     25.38 o 
  -1   5   5       84.06       93.29     11.00 o 
   0   5   5       61.09       61.87      9.78 o 
   1   5   5       79.12       73.45     10.15 o 
   2   5   5       12.76       11.62      5.75 o 
   3   5   5      109.66      141.60     13.15 o 
   4   5   5      271.10      276.78     11.93 o 
   5   5   5       58.57       55.26      5.91 o 
   6   5   5      111.51      105.05      7.54 o 
   7   5   5       32.87       35.70      4.56 o 
   8   5   5       23.22       32.25      6.95 o 
   9   5   5       93.52      102.37      5.78 o 
  -8   6   5       14.52       10.63      4.08 o 
  -7   6   5       14.11       19.27      4.83 o 
  -6   6   5       86.99       97.70      8.44 o 
  -5   6   5       67.59       71.33      7.64 o 
  -4   6   5      106.94      106.43      9.26 o 
  -3   6   5       67.25       80.87      8.45 o 
  -2   6   5       11.45       14.49      4.53 o 
  -1   6   5        3.63        5.87      3.78 o 
   0   6   5      158.68      174.66     11.32 o 
   1   6   5       63.60       54.83      6.74 o 
   2   6   5      169.07      199.49     11.34 o 
   3   6   5       34.81       39.05      5.43 o 
 -21   0   6        0.40       -0.17      4.39 o 
 -20   0   6       63.85       55.85      6.10 o 
 -19   0   6        2.17        2.01      4.14 o 
 -18   0   6       10.64        7.68      5.04 o 
 -17   0   6        3.35        6.16      5.24 o 
 -16   0   6       16.60       14.38      6.06 o 
 -15   0   6       36.27       35.74      7.61 o 
 -14   0   6      193.20      197.91     14.74 o 
 -13   0   6      251.67      255.07     11.22 o 
 -12   0   6     2405.12     2304.11     45.16 o 
 -11   0   6       69.91       69.00      5.36 o 
 -10   0   6        0.70        0.83      1.94 o 
  -9   0   6       10.86        8.96      2.59 o 
  -8   0   6       22.45       17.70      4.39 o 
  -7   0   6      514.84      542.16     17.30 o 
  -6   0   6      120.98      133.25      9.10 o 
  -5   0   6      350.80      348.39     13.64 o 
  -4   0   6      156.59      143.17      8.90 o 
  -3   0   6     1734.24     2030.10     31.58 o 
  -2   0   6     4627.64     5377.94     33.05 o 
  -1   0   6     1833.36     1997.43     20.64 o 
   0   0   6       31.98       32.01      3.18 o 
   1   0   6       24.34       22.29      3.01 o 
   2   0   6      581.19      639.30     14.29 o 
   3   0   6      974.71     1080.20     41.22 o 
   4   0   6      400.47      395.90     17.82 o 
   5   0   6      121.39      116.91     10.54 o 
   6   0   6        3.04       10.31      4.43 o 
   7   0   6      136.90      137.10     12.67 o 
   8   0   6      608.83      696.03     19.04 o 
   9   0   6      672.56      720.94     29.40 o 
  10   0   6      643.66      552.51     23.21 o 
  11   0   6       22.43        1.64      5.01 o 
  12   0   6       15.83       16.59      7.62 o 
  13   0   6       26.60       22.60      8.44 o 
  14   0   6       49.86       47.99      9.36 o 
  15   0   6        0.51        5.39      4.86 o 
 -21   1   6        9.49        7.63      5.06 o 
 -20   1   6       22.93       22.81      4.18 o 
 -19   1   6      225.35      251.54      9.85 o 
 -18   1   6       12.31       11.68      8.26 o 
 -17   1   6      271.71      281.27     12.93 o 
 -16   1   6      176.65      159.65      9.98 o 
 -15   1   6      341.95      306.89     13.27 o 
 -14   1   6      300.53      265.64      8.85 o 
 -13   1   6       45.89       47.54      3.64 o 
 -12   1   6       18.33       36.41      5.70 o 
 -11   1   6      111.10      123.21      7.46 o 
 -10   1   6       54.62       67.89      5.41 o 
  -9   1   6      155.79      160.95      8.22 o 
  -8   1   6      539.08      573.96     13.88 o 
  -7   1   6      165.27      194.84      9.40 o 
  -6   1   6     2065.39     2325.30     27.67 o 
  -5   1   6      326.17      340.74      9.89 o 
  -4   1   6      110.76      121.59      6.02 o 
  -3   1   6      891.25      998.98     16.25 o 
  -2   1   6       70.76       57.06      4.49 o 
  -1   1   6       49.01       50.42      4.15 o 
   0   1   6       39.68       44.63      3.98 o 
   1   1   6       22.13       28.21      4.10 o 
   2   1   6      598.40      652.43     13.73 o 
   3   1   6      837.90      829.83     24.81 o 
   4   1   6        7.22        7.07      4.44 o 
   5   1   6     2213.91     2378.45     42.85 o 
   6   1   6        7.62        5.04      4.16 o 
   7   1   6        0.72        0.29      2.32 o 
   8   1   6       59.70       55.38      5.23 o 
   9   1   6      264.23      253.99     10.52 o 
  10   1   6       31.07       32.30      5.40 o 
  11   1   6        4.08        0.46      3.51 o 
  12   1   6       88.44       81.62      7.70 o 
  13   1   6       82.57       62.92      7.64 o 
  14   1   6      123.46      123.92      9.37 o 
  15   1   6       57.52       58.87      5.61 o 
 -20   2   6       64.10       71.41     10.32 o 
 -19   2   6       57.43       71.25      8.36 o 
 -18   2   6        4.01        1.12      3.70 o 
 -17   2   6      207.75      184.32     13.74 o 
 -16   2   6        0.00        4.18      4.64 o 
 -15   2   6      164.36      147.23      9.52 o 
 -14   2   6        4.87        4.65      3.29 o 
 -13   2   6       35.19       32.83      3.81 o 
 -12   2   6      143.20      123.89      6.46 o 
 -11   2   6      116.01      103.50      4.51 o 
 -10   2   6      144.59      127.34     11.41 o 
  -9   2   6      646.56      628.73     23.53 o 
  -8   2   6       94.67      107.43      9.75 o 
  -7   2   6        6.15        8.00      3.70 o 
  -6   2   6       82.78       96.58      8.38 o 
  -5   2   6      101.16      127.77      6.82 o 
  -4   2   6       38.60       42.76      6.54 o 
  -3   2   6       71.15       68.69      7.63 o 
  -2   2   6       11.55        6.25      3.88 o 
  -1   2   6     1641.20     1810.06     31.97 o 
   0   2   6       10.21       13.78      4.14 o 
   1   2   6      191.07      216.80     15.00 o 
   2   2   6      258.85      250.74     16.62 o 
   3   2   6        0.44        5.43      4.56 o 
   4   2   6       50.78       52.67      8.27 o 
   5   2   6        1.86        8.68      4.78 o 
   6   2   6      136.89      141.65      7.39 o 
   7   2   6        3.88       -0.96      2.43 o 
   8   2   6      175.71      156.41      9.90 o 
   9   2   6       97.72       93.78      7.10 o 
  10   2   6        3.03        0.72      3.11 o 
  11   2   6       39.23       37.48      4.60 o 
  12   2   6      156.74      168.60      9.01 o 
  13   2   6       61.28       47.39      4.83 o 
  14   2   6        0.01       -2.29      7.29 o 
 -19   3   6        1.21       -5.11      5.11 o 
 -18   3   6      111.33      139.07      7.96 o 
 -17   3   6        0.57        4.01      7.11 o 
 -16   3   6       20.56       10.86      4.19 o 
 -15   3   6       95.28       89.12      9.77 o 
 -14   3   6       58.26       59.38      8.25 o 
 -13   3   6        3.98        1.32      3.98 o 
 -12   3   6       17.75       26.62      7.31 o 
 -11   3   6       17.08       20.13      3.21 o 
 -10   3   6       59.68       44.04      4.04 o 
  -9   3   6       19.76       23.61      3.33 o 
  -8   3   6      149.37      143.13      7.81 o 
  -7   3   6       38.95       38.43      6.27 o 
  -6   3   6      361.01      355.15     16.65 o 
  -5   3   6      205.74      214.39     17.02 o 
  -4   3   6       78.82       76.17      9.28 o 
  -3   3   6       89.74       88.48      7.11 o 
  -2   3   6      324.01      289.84     11.87 o 
  -1   3   6      242.82      276.43     18.15 o 
   0   3   6       77.52      104.17     12.19 o 
   1   3   6       10.75       17.24      6.66 o 
   2   3   6        0.31        5.88      5.22 o 
   3   3   6       52.42       43.43      6.33 o 
   4   3   6       52.58       46.00      5.36 o 
   5   3   6       29.16       40.16      5.14 o 
   6   3   6       15.02       15.87      4.07 o 
   7   3   6       70.54       70.37      7.33 o 
   8   3   6      217.51      211.59     11.09 o 
   9   3   6       32.48       34.88      5.89 o 
  10   3   6       13.42       15.46      7.15 o 
  11   3   6        0.17       -3.77      3.77 o 
  12   3   6       48.30       51.58      8.90 o 
  13   3   6      114.85      125.18     10.32 o 
 -16   4   6        5.01        3.91     11.18 o 
 -15   4   6        9.46        9.24      4.45 o 
 -14   4   6       91.67       86.97      8.93 o 
 -13   4   6       22.19       11.33      5.16 o 
 -12   4   6       11.78       19.03      6.21 o 
 -11   4   6       89.65       81.15     10.53 o 
 -10   4   6       31.93       25.35      4.51 o 
  -9   4   6       27.88       37.40      5.54 o 
  -8   4   6        0.06       -6.20      6.20 o 
  -7   4   6       22.75       18.48      4.84 o 
  -6   4   6       85.10       74.30      5.87 o 
  -5   4   6      116.54      108.98      6.77 o 
  -4   4   6      211.34      223.54      9.28 o 
  -3   4   6       95.52       95.88     10.87 o 
  -2   4   6       16.85       13.80      4.39 o 
  -1   4   6       50.95       49.92      6.19 o 
   0   4   6        9.82        0.58      5.68 o 
   1   4   6       10.31        8.49      3.81 o 
   2   4   6       21.86       18.20      4.84 o 
   3   4   6       47.42       42.59      6.37 o 
   4   4   6       38.31       31.61      5.43 o 
   5   4   6        8.17        7.57      3.79 o 
   6   4   6       13.42        9.89      4.37 o 
   7   4   6        0.92        2.91      4.04 o 
   8   4   6       24.89       33.39     11.02 o 
   9   4   6       50.84       44.78      5.37 o 
  10   4   6       25.61       17.66      6.77 o 
  11   4   6       35.64       37.35      7.15 o 
 -13   5   6       41.77       49.39      4.77 o 
 -12   5   6       24.27       13.40      5.18 o 
 -11   5   6       30.48       37.07      4.83 o 
 -10   5   6        4.22        9.13      4.80 o 
  -9   5   6        0.29        1.28      3.90 o 
  -8   5   6       11.22        2.27      4.35 o 
  -7   5   6       91.03       82.66     10.31 o 
  -6   5   6       92.49       81.76     10.24 o 
  -5   5   6       79.05       79.69     10.27 o 
  -4   5   6       36.28       36.19      7.74 o 
  -3   5   6      215.85      209.09     15.94 o 
  -2   5   6       35.82       34.47      7.27 o 
  -1   5   6       24.31       18.32      5.05 o 
   0   5   6        5.15        9.10      3.31 o 
   1   5   6       14.47        4.90      4.89 o 
   2   5   6        1.00        1.80      4.78 o 
   3   5   6        2.26        9.55      5.62 o 
   4   5   6       19.99       21.73      8.87 o 
   5   5   6       31.98       42.81      4.97 o 
   6   5   6       19.45       23.73      3.95 o 
   7   5   6       21.29       24.83      6.37 o 
   8   5   6        6.59        3.07      3.19 o 
  -7   6   6        1.08       -0.23      3.65 o 
  -6   6   6        3.69        8.13      3.81 o 
  -5   6   6       11.06       10.21      4.06 o 
  -4   6   6        9.14       11.28      4.11 o 
  -3   6   6        1.39        0.09      3.03 o 
  -2   6   6        2.72        2.39      3.22 o 
  -1   6   6       81.20       89.31      7.98 o 
   0   6   6       97.04      126.38      9.13 o 
   1   6   6        0.24        0.16      3.11 o 
   2   6   6        0.32       10.01      3.67 o 
 -21   1   7       56.65       71.49      5.48 o 
 -20   1   7       17.06       18.61      3.96 o 
 -19   1   7      271.54      316.78     12.96 o 
 -18   1   7       10.60        7.08      3.84 o 
 -17   1   7       14.82       14.64      4.42 o 
 -16   1   7        2.14        3.90      3.27 o 
 -15   1   7      752.36      722.87     17.49 o 
 -14   1   7       12.10        7.50      3.39 o 
 -13   1   7       52.38       50.44      4.25 o 
 -12   1   7       95.30      104.44     10.87 o 
 -11   1   7        1.78       -0.52      3.40 o 
 -10   1   7       81.69       87.41      7.52 o 
  -9   1   7      534.20      591.45     30.75 o 
  -8   1   7       38.47       42.35      7.18 o 
  -7   1   7     1874.52     2047.41     71.48 o 
  -6   1   7      722.98      773.14     17.14 o 
  -5   1   7     1044.53     1114.75     18.69 o 
  -4   1   7      958.42     1099.89     29.00 o 
  -3   1   7       61.16       70.86      5.08 o 
  -2   1   7      231.32      254.50      9.19 o 
  -1   1   7       36.13       37.84      4.10 o 
   0   1   7       43.61       45.07      4.35 o 
   1   1   7       45.24       41.41      5.20 o 
   2   1   7       11.28        8.78      2.63 o 
   3   1   7      110.69      115.77     10.21 o 
   4   1   7      190.17      195.35     12.78 o 
   5   1   7        4.35        7.34      4.32 o 
   6   1   7       22.01       30.84      3.77 o 
   7   1   7       33.06       34.46      4.25 o 
   8   1   7        8.76        9.96      3.03 o 
   9   1   7        6.61        6.21      3.50 o 
  10   1   7       11.19        9.29      4.41 o 
  11   1   7        0.95        0.37      9.05 o 
  12   1   7        6.59        9.32      4.58 o 
  13   1   7       12.60       10.57      4.31 o 
  14   1   7        2.29        6.65      3.26 o 
 -20   2   7        7.87        6.54      4.40 o 
 -19   2   7        0.07       -3.43      3.43 o 
 -18   2   7      203.96      215.60     14.56 o 
 -17   2   7      323.34      338.79     18.81 o 
 -16   2   7      151.90      154.00      9.81 o 
 -15   2   7      121.04      107.72      7.30 o 
 -14   2   7      163.94      151.80      8.53 o 
 -13   2   7      131.55      123.53      6.53 o 
 -12   2   7        3.44        4.71      2.28 o 
 -11   2   7       75.43       67.06      4.53 o 
 -10   2   7        6.04        5.16      4.68 o 
  -9   2   7      783.53      789.54     29.55 o 
  -8   2   7       25.98       20.75      3.88 o 
  -7   2   7      128.24      132.03      7.87 o 
  -6   2   7      215.97      248.34     17.35 o 
  -5   2   7      276.05      310.12     16.54 o 
  -4   2   7      501.29      547.07     20.92 o 
  -3   2   7      172.71      190.63     12.34 o 
  -2   2   7       65.50       81.98      7.89 o 
  -1   2   7     1680.28     1821.05     33.71 o 
   0   2   7      179.12      176.45      8.56 o 
   1   2   7       83.95       74.44      9.80 o 
   2   2   7      100.13       98.71     11.14 o 
   3   2   7       36.04       41.04      7.55 o 
   4   2   7       11.09        8.51      3.61 o 
   5   2   7      101.19      105.87      6.44 o 
   6   2   7      534.15      530.44     14.11 o 
   7   2   7       93.62       90.69      7.85 o 
   8   2   7       60.06       56.31      6.62 o 
   9   2   7      107.17      102.82      7.21 o 
  10   2   7       35.98       38.92      8.36 o 
  11   2   7        2.25        0.18      2.91 o 
  12   2   7        3.57        4.64      3.60 o 
  13   2   7       96.28      124.24     10.77 o 
 -19   3   7        1.22       -2.83      2.83 o 
 -18   3   7      101.87      106.43      7.18 o 
 -17   3   7      116.25      102.54      9.37 o 
 -16   3   7      152.80      145.49     11.96 o 
 -15   3   7       49.16       51.55      7.82 o 
 -14   3   7       10.92        7.21      4.33 o 
 -13   3   7      111.78       79.15      9.92 o 
 -12   3   7      324.90      269.28     13.78 o 
 -11   3   7      595.16      497.02     14.44 o 
 -10   3   7      207.56      190.84      7.94 o 
  -9   3   7       70.57       67.33      4.27 o 
  -8   3   7       11.31       11.50      2.38 o 
  -7   3   7       46.48       40.34      3.79 o 
  -6   3   7      214.87      194.64     15.26 o 
  -5   3   7      292.58      277.65     17.57 o 
  -4   3   7      728.60      667.76     25.80 o 
  -3   3   7      384.61      354.43     26.37 o 
  -2   3   7      330.84      318.87     20.55 o 
  -1   3   7      249.77      236.56     17.99 o 
   0   3   7      312.95      297.55     20.88 o 
   1   3   7      182.92      164.46     17.58 o 
   2   3   7        6.61        4.98      2.00 o 
   3   3   7      134.24      117.87      7.52 o 
   4   3   7       61.80       67.60      7.49 o 
   5   3   7     1070.80     1126.73     40.02 o 
   6   3   7        7.25        8.21      4.27 o 
   7   3   7       35.05       45.74      7.14 o 
   8   3   7      208.54      204.17     24.53 o 
   9   3   7       51.19       53.74     13.35 o 
  10   3   7       66.34       60.81      6.74 o 
  11   3   7       25.13       20.02      5.16 o 
  12   3   7        5.12        3.83      4.39 o 
 -17   4   7       22.26       29.35      4.08 o 
 -16   4   7        5.01       10.70      2.79 o 
 -15   4   7       56.03       59.00      7.24 o 
 -14   4   7      226.83      229.02     13.97 o 
 -13   4   7      132.69      130.92     11.21 o 
 -12   4   7       10.33       11.52      5.55 o 
 -11   4   7       10.41        7.41      5.96 o 
 -10   4   7       45.05       40.49      5.36 o 
  -9   4   7      190.67      167.39     10.07 o 
  -8   4   7      502.06      458.11     15.76 o 
  -7   4   7      455.93      417.47     15.14 o 
  -6   4   7      159.64      141.88      9.23 o 
  -5   4   7      862.06      821.52     21.07 o 
  -4   4   7        6.19       12.91      4.94 o 
  -3   4   7       11.81        3.41      3.70 o 
  -2   4   7       23.77       25.27      7.31 o 
  -1   4   7      185.03      164.62     14.00 o 
   0   4   7      167.43      150.37     13.51 o 
   1   4   7       15.29       28.02      5.90 o 
   2   4   7      623.71      569.57     18.49 o 
   3   4   7       10.09       -3.01      3.58 o 
   4   4   7       63.31       56.00      6.68 o 
   5   4   7       61.57       58.35      6.67 o 
   6   4   7       25.99       23.72      4.51 o 
   7   4   7        1.36        2.32      3.39 o 
   8   4   7       61.97       57.89      9.98 o 
   9   4   7       58.90       54.51      9.02 o 
  10   4   7      191.81      203.77     13.88 o 
 -13   5   7       71.81       73.00      6.82 o 
 -12   5   7       29.93       21.99      4.98 o 
 -11   5   7       10.67       12.30      4.80 o 
 -10   5   7       46.72       38.80      7.04 o 
  -9   5   7      143.32      145.71     12.13 o 
  -8   5   7      191.38      202.82     14.58 o 
  -7   5   7        0.68       -4.59      4.59 o 
  -6   5   7       13.39        7.57      4.91 o 
  -5   5   7       41.17       43.40      7.87 o 
  -4   5   7      900.29      967.31     31.55 o 
  -3   5   7      120.29      118.87      9.84 o 
  -2   5   7       65.13       60.50      7.44 o 
  -1   5   7       35.97       36.30      5.19 o 
   0   5   7        9.92       14.71      7.85 o 
   1   5   7        0.00        2.63      4.04 o 
   2   5   7       18.77       14.84      5.38 o 
   3   5   7       69.75       82.92      6.26 o 
   4   5   7       34.06       27.68      4.35 o 
   5   5   7      164.63      176.32      8.08 o 
   6   5   7      133.73      123.89      6.44 o 
   7   5   7       35.06       31.52      5.95 o 
  -7   6   7       54.59       56.41      6.09 o 
  -6   6   7       52.02       62.52      6.50 o 
  -5   6   7       28.28       37.76      5.44 o 
  -4   6   7       40.38       44.26      5.85 o 
  -3   6   7        0.19       -1.33      3.03 o 
  -2   6   7        6.74        5.35      3.17 o 
  -1   6   7       10.36       11.01      4.06 o 
   0   6   7      150.34      170.85      9.34 o 
 -21   0   8        0.25       -0.55      3.45 o 
 -20   0   8       11.09       12.63      4.08 o 
 -19   0   8       35.18       37.15      7.56 o 
 -18   0   8       33.02       31.94      7.82 o 
 -17   0   8       23.91       29.61      7.63 o 
 -16   0   8        0.19        2.90      4.86 o 
 -15   0   8       24.79       15.00      5.71 o 
 -14   0   8      936.22      882.78     30.22 o 
 -13   0   8      166.54      156.36     12.63 o 
 -12   0   8      279.79      280.50     16.51 o 
 -11   0   8      218.19      231.74     14.70 o 
 -10   0   8       78.32       62.03      8.02 o 
  -9   0   8        3.81        5.55      3.90 o 
  -8   0   8      476.18      514.34     19.83 o 
  -7   0   8     5156.30     5614.73     63.50 o 
  -6   0   8     2186.38     2237.40     39.66 o 
  -5   0   8      370.11      390.70     16.84 o 
  -4   0   8       94.35      136.90     10.24 o 
  -3   0   8      295.62      324.06     14.87 o 
  -2   0   8      217.61      240.21     10.87 o 
  -1   0   8     1412.77     1624.92     24.38 o 
   0   0   8     1039.10     1224.62     20.75 o 
   1   0   8     1706.70     1938.10     52.68 o 
   2   0   8       23.92       32.17      6.05 o 
   3   0   8      180.65      196.59     14.23 o 
   4   0   8        6.22       10.03      4.51 o 
   5   0   8      134.95      131.62      9.86 o 
   6   0   8      437.06      465.71     36.50 o 
   7   0   8      915.07      980.47     27.40 o 
   8   0   8      704.14      665.67     36.06 o 
   9   0   8      161.96      157.36     18.29 o 
  10   0   8        2.30        1.22      5.41 o 
  11   0   8        6.04        9.13      6.80 o 
  12   0   8        0.15        5.19      4.99 o 
  13   0   8        0.23        6.35      5.24 o 
  14   0   8       15.96       14.35      4.90 o 
 -21   1   8      107.48      131.36      7.66 o 
 -20   1   8       35.55       49.74      7.47 o 
 -19   1   8      194.10      233.55     11.44 o 
 -18   1   8      207.77      220.98     11.87 o 
 -17   1   8      200.73      194.47     11.35 o 
 -16   1   8        9.38       12.12      3.61 o 
 -15   1   8       15.24        6.50      3.12 o 
 -14   1   8       10.99       12.88      3.71 o 
 -13   1   8        8.95        8.83      2.59 o 
 -12   1   8       57.98       55.58      4.15 o 
 -11   1   8      404.29      354.14     19.49 o 
 -10   1   8      174.42      182.59     11.12 o 
  -9   1   8       73.55       66.90      5.60 o 
  -8   1   8      809.79      883.48     32.41 o 
  -7   1   8        0.31        1.42      2.31 o 
  -6   1   8       56.54       52.67      4.92 o 
  -5   1   8      904.85      954.82     29.71 o 
  -4   1   8      602.55      667.51     15.53 o 
  -3   1   8      116.82      128.10      5.21 o 
  -2   1   8      106.88      114.95      5.26 o 
  -1   1   8       12.77       16.52      2.56 o 
   0   1   8        4.32        6.79      2.47 o 
   1   1   8        1.44        1.15      1.90 o 
   2   1   8      460.62      495.05     14.75 o 
   3   1   8     1072.06     1158.97     22.78 o 
   4   1   8     1742.97     1835.10     43.55 o 
   5   1   8      124.32      140.60      9.03 o 
   6   1   8        1.40        2.45      2.86 o 
   7   1   8       62.14       62.87      6.16 o 
   8   1   8      127.10      126.40     12.97 o 
   9   1   8       33.69       27.49      7.22 o 
  10   1   8      124.54      109.26     10.34 o 
  11   1   8       84.69       68.20      8.24 o 
  12   1   8      170.38      167.43     10.42 o 
  13   1   8      291.20      309.93     12.43 o 
 -20   2   8       51.44       60.77      6.53 o 
 -19   2   8      167.49      204.58     13.33 o 
 -18   2   8      125.12      129.80     11.96 o 
 -17   2   8        3.04        4.31      4.90 o 
 -16   2   8      381.85      387.23     20.32 o 
 -15   2   8      655.34      618.88     16.70 o 
 -14   2   8      191.66      174.85      9.16 o 
 -13   2   8        3.27       -2.64      2.64 o 
 -12   2   8       42.11       40.40      3.49 o 
 -11   2   8      155.59      138.51      5.75 o 
 -10   2   8       59.77       58.56      4.48 o 
  -9   2   8       37.31       32.83      7.49 o 
  -8   2   8       77.45      124.49     41.62 o 
  -7   2   8       74.03       83.47      8.19 o 
  -6   2   8       13.14       13.34      3.58 o 
  -5   2   8        2.23        2.72      3.71 o 
  -4   2   8      256.47      267.34     15.46 o 
  -3   2   8      626.93      656.52     23.02 o 
  -2   2   8      502.76      537.68     20.13 o 
  -1   2   8      434.14      437.24     17.98 o 
   0   2   8        5.67        6.83      4.61 o 
   1   2   8       17.22       11.47      5.41 o 
   2   2   8        6.15       12.88      6.98 o 
   3   2   8       21.06       19.71      4.61 o 
   4   2   8       13.15       12.89      3.70 o 
   5   2   8      771.57      766.40     22.43 o 
   6   2   8      511.63      504.24     23.39 o 
   7   2   8      134.11      112.39     10.12 o 
   8   2   8      427.58      407.63     15.01 o 
   9   2   8      433.09      421.40     15.00 o 
  10   2   8       62.28       56.74      9.46 o 
  11   2   8        2.49        1.12      3.56 o 
  12   2   8        0.73       -1.26      4.63 o 
  13   2   8      172.26      205.62     12.36 o 
 -19   3   8      108.51      134.29      7.20 o 
 -18   3   8        6.14        6.56      3.10 o 
 -17   3   8       37.90       60.17      7.65 o 
 -16   3   8      187.48      196.85     13.74 o 
 -15   3   8       26.37       20.61      6.01 o 
 -14   3   8        1.30        3.85      4.09 o 
 -13   3   8        3.80        6.33      3.73 o 
 -12   3   8       56.17       43.56      4.95 o 
 -11   3   8      179.98      143.91      8.13 o 
 -10   3   8       18.69       17.22      3.12 o 
  -9   3   8       53.25       54.69      4.70 o 
  -8   3   8       79.61       64.02      4.71 o 
  -7   3   8       33.42       19.95      3.88 o 
  -6   3   8       26.82       24.30      3.18 o 
  -5   3   8        3.29        3.73      2.05 o 
  -4   3   8      622.07      601.75     22.37 o 
  -3   3   8        2.56       11.37      3.16 o 
  -2   3   8       21.26       17.62      5.17 o 
  -1   3   8       80.09       75.07      5.82 o 
   0   3   8       73.07       65.94      4.66 o 
   1   3   8       28.81       25.99      4.22 o 
   2   3   8       48.13       44.25      5.06 o 
   3   3   8      441.34      405.64     16.38 o 
   4   3   8      114.28      120.60      9.09 o 
   5   3   8      175.73      178.44     10.83 o 
   6   3   8      132.75      130.98     10.52 o 
   7   3   8      110.36      109.92     10.21 o 
   8   3   8        9.11       12.79      4.87 o 
   9   3   8        0.57        0.40      6.14 o 
  10   3   8       14.45       21.20      4.46 o 
  11   3   8       27.97       26.33      4.00 o 
 -17   4   8        0.16        5.75      2.88 o 
 -16   4   8        1.51        3.39      3.72 o 
 -15   4   8        7.96        3.44      3.63 o 
 -14   4   8       34.03       32.39      6.10 o 
 -13   4   8        4.83        6.79      4.18 o 
 -12   4   8      126.12      113.52     11.91 o 
 -11   4   8       78.92       67.03      6.71 o 
 -10   4   8        8.88        8.79      3.58 o 
  -9   4   8        7.76       14.45      3.87 o 
  -8   4   8        7.26        0.51      3.01 o 
  -7   4   8       36.45       37.12      5.04 o 
  -6   4   8      510.78      491.45     16.44 o 
  -5   4   8       23.22       27.28      5.53 o 
  -4   4   8       32.59       23.75      4.92 o 
  -3   4   8       87.69       85.63      7.32 o 
  -2   4   8        0.00       -4.78      4.78 o 
  -1   4   8       65.85       71.81      9.37 o 
   0   4   8       69.76       59.86      6.36 o 
   1   4   8      146.27      147.04      9.53 o 
   2   4   8       84.77       70.29      7.35 o 
   3   4   8       91.33       76.10      7.19 o 
   4   4   8      160.49      140.41     16.49 o 
   5   4   8      113.10       93.40     12.40 o 
   6   4   8       20.22       28.48      7.88 o 
   7   4   8        0.00       -3.77      5.37 o 
   8   4   8       19.92       16.68      6.00 o 
   9   4   8        0.53       -4.81      4.81 o 
 -13   5   8        0.31        0.76      2.67 o 
 -12   5   8        2.71        0.80      3.23 o 
 -11   5   8        6.12        3.77      2.68 o 
 -10   5   8        0.66       -3.54      3.89 o 
  -9   5   8       25.22       27.55      5.96 o 
  -8   5   8       74.21       70.25      8.96 o 
  -7   5   8       14.05        9.08      6.84 o 
  -6   5   8        0.00       -2.66      3.51 o 
  -5   5   8      124.04      128.98      8.09 o 
  -4   5   8        0.71        1.71      2.41 o 
  -3   5   8       27.83       33.82      4.73 o 
  -2   5   8       57.84       63.24      6.11 o 
  -1   5   8       57.48       63.27      5.86 o 
   0   5   8        2.92       -2.59      3.01 o 
   1   5   8        0.93        0.04      3.33 o 
   2   5   8       21.95       22.72      5.32 o 
   3   5   8      121.79      108.98      6.44 o 
   4   5   8       26.86       33.17      4.09 o 
   5   5   8       23.15       20.54      4.91 o 
   6   5   8        1.82        4.39      3.77 o 
 -21   1   9        9.81        9.16      7.60 o 
 -20   1   9       38.43       40.75      5.11 o 
 -19   1   9       13.83       19.08      4.56 o 
 -18   1   9        1.04        1.95      2.97 o 
 -17   1   9        0.12       -0.17      3.19 o 
 -16   1   9      192.88      189.72      9.56 o 
 -15   1   9        5.25        2.29      3.23 o 
 -14   1   9       29.81       27.64      3.87 o 
 -13   1   9        7.18        4.07      2.49 o 
 -12   1   9        2.78        0.62      2.31 o 
 -11   1   9       19.99       21.28      4.02 o 
 -10   1   9       34.39       32.10      4.58 o 
  -9   1   9      225.09      233.35     10.42 o 
  -8   1   9      305.45      345.30     12.35 o 
  -7   1   9      237.10      292.37     11.26 o 
  -6   1   9      136.89      122.88      7.43 o 
  -5   1   9      385.95      403.68     22.40 o 
  -4   1   9      797.33      923.91     19.56 o 
  -3   1   9      835.47     1001.87     20.66 o 
  -2   1   9      380.28      484.02     10.94 o 
  -1   1   9      127.91      141.64      8.83 o 
   0   1   9       23.13       30.34      3.97 o 
   1   1   9      257.76      309.59      9.38 o 
   2   1   9        5.43        2.18      2.42 o 
   3   1   9      662.82      673.45     19.58 o 
   4   1   9       11.03       11.41      3.52 o 
   5   1   9       35.89       31.22      4.59 o 
   6   1   9      137.15      144.10     11.52 o 
   7   1   9      354.79      343.49     17.48 o 
   8   1   9       18.26       17.05      4.96 o 
   9   1   9       12.86       12.62      3.73 o 
  10   1   9        0.01        1.56      3.67 o 
  11   1   9        6.62       11.27      7.16 o 
  12   1   9        0.71       -2.94      2.94 o 
 -20   2   9        2.69        1.51      3.76 o 
 -19   2   9       11.41       14.79      5.08 o 
 -18   2   9      210.05      229.06     15.25 o 
 -17   2   9       62.03       63.67      9.23 o 
 -16   2   9      107.50      104.78      7.25 o 
 -15   2   9       26.92       26.63      4.35 o 
 -14   2   9        1.92        2.13      2.82 o 
 -13   2   9        1.71        5.35      2.95 o 
 -12   2   9       33.12       35.51      3.60 o 
 -11   2   9       13.97       12.85      2.20 o 
 -10   2   9        0.05        0.79      2.09 o 
  -9   2   9       11.98       10.38      2.68 o 
  -8   2   9      109.50      112.58     10.71 o 
  -7   2   9      234.16      256.87     23.38 o 
  -6   2   9      265.56      294.47     24.79 o 
  -5   2   9      173.63      173.07     13.39 o 
  -4   2   9      696.55      743.52     26.14 o 
  -3   2   9      527.94      537.11     21.84 o 
  -2   2   9       26.34       19.07      5.25 o 
  -1   2   9       37.21       34.82      4.80 o 
   0   2   9      386.84      390.59     21.58 o 
   1   2   9      530.20      547.11     18.51 o 
   2   2   9      212.32      212.79     11.94 o 
   3   2   9       45.80       44.47      6.17 o 
   4   2   9      613.88      611.27     20.21 o 
   5   2   9      595.63      574.00     30.13 o 
   6   2   9      318.13      336.73     24.20 o 
   7   2   9       98.14       81.62     12.92 o 
   8   2   9        2.15        1.46      8.03 o 
   9   2   9        2.94       -0.46      3.69 o 
  10   2   9        8.22        1.62      7.73 o 
  11   2   9        0.00       -3.04      3.38 o 
  12   2   9        0.86        2.72      3.54 o 
 -19   3   9       45.01       49.25      4.72 o 
 -18   3   9        1.72        3.91      3.31 o 
 -17   3   9       61.75       72.22      8.41 o 
 -16   3   9      118.58      117.00     11.09 o 
 -15   3   9      236.57      218.57     15.28 o 
 -14   3   9       99.09       80.38      8.12 o 
 -13   3   9        9.88       14.21      4.46 o 
 -12   3   9      492.05      406.03     11.36 o 
 -11   3   9      465.09      400.67     13.18 o 
 -10   3   9       20.49       19.88      4.06 o 
  -9   3   9      396.75      363.08     10.71 o 
  -8   3   9        4.48        4.05      2.56 o 
  -7   3   9       63.22       51.70      5.29 o 
  -6   3   9       82.10       72.61      6.45 o 
  -5   3   9       83.09       75.35      4.80 o 
  -4   3   9       28.73       24.19      3.50 o 
  -3   3   9      256.85      256.73      9.83 o 
  -2   3   9      326.04      307.75     14.47 o 
  -1   3   9      168.44      178.89     11.01 o 
   0   3   9        0.54       -1.29      4.03 o 
   1   3   9        2.97        5.26      2.78 o 
   2   3   9       53.59       45.80      6.52 o 
   3   3   9      302.51      303.19     14.44 o 
   4   3   9      263.43      277.73     13.71 o 
   5   3   9      413.41      419.88     16.57 o 
   6   3   9       86.55       88.99      6.67 o 
   7   3   9        2.65        3.42      4.37 o 
   8   3   9       13.00        7.94      3.82 o 
   9   3   9       55.16       48.60      5.84 o 
  10   3   9       61.64       52.85      5.19 o 
 -16   4   9        2.84        4.96      3.52 o 
 -15   4   9      332.67      328.46     15.46 o 
 -14   4   9      165.78      132.74     10.93 o 
 -13   4   9       13.89        8.31      4.39 o 
 -12   4   9       90.08       81.70      6.92 o 
 -11   4   9       91.25       79.67     14.68 o 
 -10   4   9       13.13        7.39      8.61 o 
  -9   4   9        6.09        5.89      3.30 o 
  -8   4   9      749.33      722.37     19.65 o 
  -7   4   9        5.99        7.69      4.93 o 
  -6   4   9     1401.17     1341.14     69.70 o 
  -5   4   9       90.56       80.85      7.07 o 
  -4   4   9       46.62       43.40      5.53 o 
  -3   4   9       50.11       49.62      5.78 o 
  -2   4   9       36.49       47.69      7.85 o 
  -1   4   9      122.49      125.96      8.48 o 
   0   4   9      186.12      186.14     10.20 o 
   1   4   9      225.52      228.49     11.20 o 
   2   4   9       67.84       77.94      6.75 o 
   3   4   9       23.66       25.01      7.80 o 
   4   4   9        2.65        1.44      5.63 o 
   5   4   9        2.30       10.06      5.59 o 
   6   4   9        4.21       23.53      7.56 o 
   7   4   9       14.03       15.13      5.66 o 
   8   4   9      190.10      201.93     13.22 o 
 -13   5   9        3.31        3.82      3.18 o 
 -12   5   9       90.30       93.15      8.07 o 
 -11   5   9       68.63       68.94      7.50 o 
 -10   5   9       13.97       14.17      5.14 o 
  -9   5   9       79.12       87.50      6.23 o 
  -8   5   9        3.76        5.20      2.95 o 
  -7   5   9       70.99       69.30      7.49 o 
  -6   5   9       20.12       21.38      3.82 o 
  -5   5   9      218.84      232.44     10.19 o 
  -4   5   9      167.01      180.59      9.74 o 
  -3   5   9      352.83      380.15     12.93 o 
  -2   5   9      373.88      417.51     13.43 o 
  -1   5   9       95.55      104.87      7.02 o 
   0   5   9       38.71       46.89      4.89 o 
   1   5   9      165.86      163.63      7.93 o 
   2   5   9       13.51       15.66      3.12 o 
   3   5   9       58.85       70.59      5.17 o 
   4   5   9      105.40      127.07      9.20 o 
 -21   0  10       86.62      102.21     11.54 o 
 -20   0  10       94.92      109.83     11.26 o 
 -19   0  10        8.70        9.52      5.21 o 
 -18   0  10      178.15      184.08     15.44 o 
 -17   0  10      246.08      245.38     18.12 o 
 -16   0  10      132.46      120.87     12.84 o 
 -15   0  10      970.53      996.47     59.78 o 
 -14   0  10      259.76      273.73     16.97 o 
 -13   0  10      125.52      201.34     70.34 o 
 -12   0  10       60.57       66.78      6.34 o 
 -11   0  10        3.81        1.59      4.11 o 
 -10   0  10      280.30      247.99     16.47 o 
  -9   0  10      203.19      208.19     14.95 o 
  -8   0  10        2.78        6.23      4.76 o 
  -7   0  10       29.71       40.47      7.31 o 
  -6   0  10      759.67      894.85     28.40 o 
  -5   0  10      627.47      678.47     24.29 o 
  -4   0  10       12.80       37.50      6.46 o 
  -3   0  10      942.30     1030.67     29.37 o 
  -2   0  10      760.42      856.51     27.37 o 
  -1   0  10        0.73       -0.20      2.75 o 
   0   0  10        5.67        0.72      2.47 o 
   1   0  10      358.46      436.14     21.89 o 
   2   0  10      119.70      136.79      9.35 o 
   3   0  10        0.77       -3.17      3.17 o 
   4   0  10        2.80        2.38      3.81 o 
   5   0  10        0.09        3.47      5.11 o 
   6   0  10       32.50       31.85      8.60 o 
   7   0  10       90.66       74.76     12.46 o 
   8   0  10      118.58      100.98     13.62 o 
   9   0  10      409.42      390.62     24.06 o 
  10   0  10      329.36      336.24     21.20 o 
  11   0  10       58.02       48.47      8.45 o 
  12   0  10        2.63        1.50      3.94 o 
 -21   1  10       81.73      103.69      9.05 o 
 -20   1  10       24.11       23.39      4.35 o 
 -19   1  10       82.56       97.05      7.82 o 
 -18   1  10      247.40      271.15     12.88 o 
 -17   1  10      198.10      188.60      9.46 o 
 -16   1  10        2.84        9.94      3.49 o 
 -15   1  10       11.11       18.19      5.03 o 
 -14   1  10        0.90        5.02      3.03 o 
 -13   1  10       56.99       54.63      5.66 o 
 -12   1  10        0.16        1.40      2.25 o 
 -11   1  10      305.07      307.42      7.15 o 
 -10   1  10      267.53      255.32     11.56 o 
  -9   1  10      818.49      832.77     29.28 o 
  -8   1  10        0.03        0.88      2.41 o 
  -7   1  10      153.93      137.44      8.44 o 
  -6   1  10     1069.31     1078.09     58.53 o 
  -5   1  10       27.05       31.09      4.69 o 
  -4   1  10        9.55      107.42     26.26 o 
  -3   1  10        2.45        4.47      2.97 o 
  -2   1  10       50.37       55.02      4.40 o 
  -1   1  10      197.22      220.22     16.75 o 
   0   1  10       31.03       28.75      3.57 o 
   1   1  10      621.35      682.21     15.50 o 
   2   1  10        2.10        1.67      2.83 o 
   3   1  10      162.00      169.41     10.52 o 
   4   1  10        5.41        6.55      4.77 o 
   5   1  10       28.11       35.56      7.31 o 
   6   1  10      779.84      820.62     44.69 o 
   7   1  10       24.49       32.75      8.46 o 
   8   1  10        3.10        4.92      4.00 o 
   9   1  10        6.23        7.01      7.17 o 
  10   1  10        5.78       -0.07      2.99 o 
  11   1  10       17.55       16.80      3.96 o 
 -20   2  10       23.07       24.96      5.47 o 
 -19   2  10       40.33       39.58      6.65 o 
 -18   2  10        2.13        4.60      4.63 o 
 -17   2  10        0.11       -4.64      6.52 o 
 -16   2  10       82.79       86.38      6.69 o 
 -15   2  10      239.95      236.37     10.51 o 
 -14   2  10       67.83       70.61      6.19 o 
 -13   2  10       22.31       19.39      4.30 o 
 -12   2  10       17.79       12.78      2.65 o 
 -11   2  10      511.82      519.99     10.91 o 
 -10   2  10       15.92       11.43      2.72 o 
  -9   2  10       30.64       29.22      2.93 o 
  -8   2  10       39.32       38.48      3.29 o 
  -7   2  10        3.47        3.28      2.53 o 
  -6   2  10      276.53      250.37      8.58 o 
  -5   2  10      116.82      106.40     11.11 o 
  -4   2  10      788.28      841.08     21.51 o 
  -3   2  10      320.75      305.61     11.02 o 
  -2   2  10      303.59      308.09     10.85 o 
  -1   2  10       73.38       76.43      6.13 o 
   0   2  10       23.94       23.56      4.45 o 
   1   2  10        0.58       -1.00      3.19 o 
   2   2  10      104.59      101.15      7.44 o 
   3   2  10       23.56       21.74      9.73 o 
   4   2  10      173.47      144.22     15.91 o 
   5   2  10        6.09        6.42      5.76 o 
   6   2  10        0.37       -3.07      5.00 o 
   7   2  10        6.35       25.01      8.21 o 
   8   2  10       38.04       33.25      5.90 o 
   9   2  10      228.17      233.28     11.79 o 
  10   2  10      122.23      113.31     10.38 o 
  11   2  10        4.52        2.77      3.19 o 
 -18   3  10        7.81       11.26      4.59 o 
 -17   3  10        1.56       17.42      4.89 o 
 -16   3  10       28.04       19.83      5.37 o 
 -15   3  10       22.37       24.56      6.17 o 
 -14   3  10        1.20        1.08      3.55 o 
 -13   3  10        7.55        5.08      3.57 o 
 -12   3  10        5.89        5.55      2.45 o 
 -11   3  10      178.41      162.18      8.61 o 
 -10   3  10        2.73        0.89      2.87 o 
  -9   3  10      110.24       93.07      6.54 o 
  -8   3  10        8.52        4.58      3.62 o 
  -7   3  10      128.41      128.63      8.74 o 
  -6   3  10      463.43      418.25     10.75 o 
  -5   3  10       67.37       65.18      4.56 o 
  -4   3  10       28.22       25.95      5.73 o 
  -3   3  10       15.57       15.47      4.58 o 
  -2   3  10       50.64       48.98      6.28 o 
  -1   3  10        3.76        9.89      5.81 o 
   0   3  10       49.07       53.60      7.54 o 
   1   3  10        2.76       11.72      4.35 o 
   2   3  10        9.78        3.85      3.59 o 
   3   3  10        7.07        4.60      3.51 o 
   4   3  10        5.37        3.56      3.62 o 
   5   3  10      149.20      143.26      9.81 o 
   6   3  10       57.97       62.45      5.57 o 
   7   3  10        5.52       11.65      5.36 o 
   8   3  10        2.49        2.27      3.35 o 
   9   3  10        2.69        2.90      2.92 o 
 -16   4  10        0.11        2.12      3.07 o 
 -15   4  10       52.25       47.39      6.67 o 
 -14   4  10       26.09       31.69      5.64 o 
 -13   4  10       13.17       18.37      5.17 o 
 -12   4  10        2.82       -2.57      3.97 o 
 -11   4  10       17.82       21.48      4.31 o 
 -10   4  10      106.65      120.34      9.90 o 
  -9   4  10        0.02        2.25      2.67 o 
  -8   4  10      104.98      102.65      7.72 o 
  -7   4  10      246.26      236.70     12.67 o 
  -6   4  10       95.79       94.84     10.68 o 
  -5   4  10       24.07       20.96      4.34 o 
  -4   4  10       16.85       15.23      4.04 o 
  -3   4  10       21.79       19.72      4.09 o 
  -2   4  10        1.20        5.55      4.93 o 
  -1   4  10        0.81       -2.91      2.91 o 
   0   4  10       54.55       47.22      6.40 o 
   1   4  10       30.76       20.79      7.02 o 
   2   4  10       13.17       11.73      5.73 o 
   3   4  10       30.92       29.86      7.34 o 
   4   4  10       44.59       43.78      8.79 o 
   5   4  10       12.40        8.10      6.14 o 
   6   4  10        0.31       -2.05      4.92 o 
   7   4  10        1.92        2.94      4.11 o 
 -12   5  10        1.16       10.35      3.49 o 
 -11   5  10       14.80       11.53      3.97 o 
 -10   5  10        1.05        1.61      3.80 o 
  -9   5  10      256.45      269.58     10.02 o 
  -8   5  10        7.37       13.12      3.18 o 
  -7   5  10       22.86       22.48      3.71 o 
  -6   5  10      231.27      226.61      9.57 o 
  -5   5  10        3.18        6.50      2.91 o 
  -4   5  10       42.62       50.66      4.95 o 
  -3   5  10       15.44       14.80      3.26 o 
  -2   5  10        5.31        9.31      2.94 o 
  -1   5  10        3.18        2.01      2.41 o 
   0   5  10        0.01       -2.22      2.22 o 
   1   5  10        6.36        7.60      3.78 o 
   2   5  10       38.69       54.63      6.77 o 
   3   5  10       12.94       15.28      4.05 o 
 -21   1  11       35.78       40.10      5.97 o 
 -20   1  11      104.98      125.47      7.90 o 
 -19   1  11      164.16      188.11     10.25 o 
 -18   1  11      341.70      380.87     12.61 o 
 -17   1  11       84.78       91.52      6.79 o 
 -16   1  11      109.91      114.67      7.56 o 
 -15   1  11        5.62        2.12      3.26 o 
 -14   1  11       16.91       10.69      6.09 o 
 -13   1  11      229.12      216.15      8.14 o 
 -12   1  11      144.82      135.47      5.76 o 
 -11   1  11      242.66      230.24      7.23 o 
 -10   1  11      609.41      594.69     11.04 o 
  -9   1  11       12.11       16.73      2.95 o 
  -8   1  11       67.20       60.40      5.18 o 
  -7   1  11       63.67       68.05      6.56 o 
  -6   1  11      136.73      147.24      9.19 o 
  -5   1  11       34.69       30.36      4.90 o 
  -4   1  11      157.45      165.73      9.65 o 
  -3   1  11       80.29       84.63      7.04 o 
  -2   1  11        4.16        0.83      2.64 o 
  -1   1  11       20.44       15.02      2.76 o 
   0   1  11       24.60       27.73      4.94 o 
   1   1  11      237.49      243.13     18.22 o 
   2   1  11       28.60       29.21     10.78 o 
   3   1  11      122.87      129.81     13.42 o 
   4   1  11       92.61       85.11      8.23 o 
   5   1  11       82.10       84.60      8.25 o 
   6   1  11       39.47       39.63      6.06 o 
   7   1  11      230.54      239.07     13.32 o 
   8   1  11      155.27      149.49      8.02 o 
   9   1  11        9.13       12.82      7.83 o 
  10   1  11       67.40       70.28      5.99 o 
 -20   2  11      133.88      171.50     11.00 o 
 -19   2  11       12.43       11.80      4.74 o 
 -18   2  11        0.84        0.62      3.18 o 
 -17   2  11        3.26       13.22      4.41 o 
 -16   2  11       17.09       17.55      4.59 o 
 -15   2  11        0.51       -4.43      4.43 o 
 -14   2  11       38.47       33.51      4.64 o 
 -13   2  11        0.90        0.75      2.37 o 
 -12   2  11      175.39      170.76      7.33 o 
 -11   2  11       21.32       17.20      3.18 o 
 -10   2  11      104.69       94.76      4.57 o 
  -9   2  11      170.72      160.63      9.44 o 
  -8   2  11       82.18       77.10      4.68 o 
  -7   2  11       43.80       45.01      4.20 o 
  -6   2  11      159.14      164.55      7.40 o 
  -5   2  11       10.82       11.13      2.64 o 
  -4   2  11      181.18      165.85      8.71 o 
  -3   2  11       25.47       23.52      3.66 o 
  -2   2  11      164.23      166.41      7.72 o 
  -1   2  11      139.77      131.21      7.97 o 
   0   2  11       19.95        9.61      4.14 o 
   1   2  11        3.91        6.07      3.94 o 
   2   2  11        0.54        1.03      4.18 o 
   3   2  11      864.36      847.73     36.56 o 
   4   2  11      138.90      138.54     15.34 o 
   5   2  11       65.02       60.97     10.73 o 
   6   2  11      132.40      140.92     15.10 o 
   7   2  11       35.92       30.74      5.60 o 
   8   2  11        0.79       -2.27      3.74 o 
   9   2  11        3.59        5.40      3.21 o 
 -18   3  11       66.19       68.19      7.44 o 
 -17   3  11        6.97       12.11      4.58 o 
 -16   3  11       57.04       59.67      8.14 o 
 -15   3  11       62.81       58.32      6.76 o 
 -14   3  11        3.33        4.27      4.24 o 
 -13   3  11        8.76       10.48      3.48 o 
 -12   3  11       64.71       61.63      5.73 o 
 -11   3  11       93.54       87.96      5.42 o 
 -10   3  11        0.46        2.14      3.27 o 
  -9   3  11      254.60      228.96      9.84 o 
  -8   3  11      400.46      368.81     13.11 o 
  -7   3  11      364.93      328.09     11.30 o 
  -6   3  11     1196.37     1062.51     26.55 o 
  -5   3  11      572.86      540.98     19.06 o 
  -4   3  11      457.22      426.55     25.06 o 
  -3   3  11        2.32        0.22      4.11 o 
  -2   3  11      327.33      304.39     20.70 o 
  -1   3  11      536.08      511.41     26.45 o 
   0   3  11      160.11      169.09     14.94 o 
   1   3  11      105.94       83.76      8.32 o 
   2   3  11      318.77      309.96     14.92 o 
   3   3  11        0.91       -5.47      6.56 o 
   4   3  11      111.06      107.83      8.42 o 
   5   3  11       65.39       64.01      5.68 o 
   6   3  11      110.12      109.10      6.50 o 
   7   3  11       83.09       93.81      5.51 o 
   8   3  11        0.75        5.04      4.18 o 
 -16   4  11       36.41       40.27      5.24 o 
 -15   4  11        1.07        5.51      3.36 o 
 -14   4  11       36.46       39.64      6.34 o 
 -13   4  11       52.98       49.82      7.05 o 
 -12   4  11       30.91       24.27      4.39 o 
 -11   4  11        1.16        2.76      2.39 o 
 -10   4  11       38.37       36.86      5.05 o 
  -9   4  11     1082.80     1048.12     22.55 o 
  -8   4  11       79.17       77.95      6.62 o 
  -7   4  11       20.79       17.25      3.64 o 
  -6   4  11      132.30      131.33     21.16 o 
  -5   4  11       25.54       14.80      3.87 o 
  -4   4  11       31.98       36.04      4.90 o 
  -3   4  11       31.57       28.12      7.01 o 
  -2   4  11       72.30       55.91      9.24 o 
  -1   4  11       13.75        7.12      3.32 o 
   0   4  11      271.40      252.27     12.17 o 
   1   4  11        2.54       -0.60      3.41 o 
   2   4  11      127.38      124.86     12.91 o 
   3   4  11      169.17      185.44     14.81 o 
   4   4  11       91.93       94.98     10.53 o 
   5   4  11        7.27       10.71      4.75 o 
 -11   5  11       15.25       13.50      3.84 o 
 -10   5  11        1.01        7.00      3.20 o 
  -9   5  11       13.71       18.44      3.32 o 
  -8   5  11       61.54       65.03      5.09 o 
  -7   5  11       52.93       54.73      4.63 o 
  -6   5  11       46.41       47.03      4.46 o 
  -5   5  11       27.40       27.10      3.58 o 
  -4   5  11        8.98        6.21      2.42 o 
  -3   5  11       80.37       93.62      5.53 o 
  -2   5  11       37.53       34.08      6.09 o 
  -1   5  11       27.32       29.79      5.85 o 
   0   5  11      135.65      146.88     10.36 o 
   1   5  11        0.66        1.24      3.24 o 
 -21   0  12      236.73      305.85     14.80 o 
 -20   0  12      554.79      711.49     24.99 o 
 -19   0  12      301.15      366.51     19.58 o 
 -18   0  12       59.09       61.75      8.98 o 
 -17   0  12        1.54       11.09      3.97 o 
 -16   0  12     1067.46     1173.33     37.99 o 
 -15   0  12      947.44      958.84     31.67 o 
 -14   0  12      238.36      209.27     15.05 o 
 -13   0  12        1.94        2.42      3.32 o 
 -12   0  12       89.05       79.41      5.86 o 
 -11   0  12       39.22       34.64      5.36 o 
 -10   0  12     1084.04     1066.27     24.67 o 
  -9   0  12     1094.94     1022.70     24.01 o 
  -8   0  12      108.18      106.59     11.42 o 
  -7   0  12        0.08       -1.18      4.13 o 
  -6   0  12      148.14      148.61     13.01 o 
  -5   0  12      127.47      124.24     11.87 o 
  -4   0  12      217.57      213.90     15.45 o 
  -3   0  12      477.62      477.54     23.21 o 
  -2   0  12       54.86       60.26     12.21 o 
  -1   0  12      102.65       91.33     14.17 o 
   0   0  12      243.93      256.15     18.29 o 
   1   0  12      402.01      390.00     22.90 o 
   2   0  12       82.37       81.26     11.27 o 
   3   0  12       50.55       63.04     10.44 o 
   4   0  12      563.34      579.08     29.01 o 
   5   0  12      306.02      313.68     21.87 o 
   6   0  12       48.19       46.96      9.57 o 
   7   0  12      869.90      985.47     35.40 o 
   8   0  12      659.26      740.27     29.16 o 
   9   0  12       99.66      122.88     11.48 o 
 -20   1  12       36.84       42.36      5.21 o 
 -19   1  12      214.33      245.42     11.11 o 
 -18   1  12      147.77      153.07      8.05 o 
 -17   1  12      103.03      104.95      6.85 o 
 -16   1  12      127.94      128.38      7.80 o 
 -15   1  12       42.37       47.98      5.12 o 
 -14   1  12       52.62       59.60      5.41 o 
 -13   1  12       49.31       43.85      4.78 o 
 -12   1  12      902.05      895.86     18.54 o 
 -11   1  12       70.49       62.15      4.21 o 
 -10   1  12      214.00      193.29      7.92 o 
  -9   1  12       54.47       45.18      3.76 o 
  -8   1  12       60.11       64.65      4.24 o 
  -7   1  12      692.06      694.35     12.67 o 
  -6   1  12       12.18        9.77      2.37 o 
  -5   1  12       17.73       22.40      2.84 o 
  -4   1  12       48.76       47.15      3.63 o 
  -3   1  12       70.50       69.07      6.09 o 
  -2   1  12      102.77      108.17      7.78 o 
  -1   1  12        8.25        9.08      5.88 o 
   0   1  12       56.31       44.42      9.13 o 
   1   1  12       89.48       75.13     11.60 o 
   2   1  12      244.66      234.91     19.25 o 
   3   1  12      422.45      420.24     25.78 o 
   4   1  12      368.78      376.63     24.40 o 
   5   1  12       87.09       83.78      7.98 o 
   6   1  12       32.52       33.08      5.42 o 
   7   1  12       15.12       18.87      4.21 o 
   8   1  12        7.23        7.59      4.19 o 
   9   1  12        0.89        0.89      3.59 o 
 -19   2  12        7.00        7.54      4.70 o 
 -18   2  12       38.05       41.95      7.18 o 
 -17   2  12        2.76        5.35      3.49 o 
 -16   2  12        0.12        0.29      8.43 o 
 -15   2  12        5.06        4.60      3.76 o 
 -14   2  12      134.44      125.93     12.31 o 
 -13   2  12      284.57      271.21     15.03 o 
 -12   2  12      522.59      483.41     14.37 o 
 -11   2  12      458.39      400.44     12.88 o 
 -10   2  12       42.47       33.17      4.01 o 
  -9   2  12      202.23      185.12      7.58 o 
  -8   2  12     1011.08      922.53     17.88 o 
  -7   2  12      640.35      595.42     14.27 o 
  -6   2  12       15.90       13.57      2.89 o 
  -5   2  12      153.89      161.44      7.57 o 
  -4   2  12      436.30      450.80     18.17 o 
  -3   2  12       49.16       47.47      6.56 o 
  -2   2  12       94.53       94.74      6.10 o 
  -1   2  12      372.48      348.95     16.32 o 
   0   2  12      497.72      465.89     18.71 o 
   1   2  12      243.77      231.99     20.05 o 
   2   2  12      523.11      488.07     28.21 o 
   3   2  12        0.34        1.73      6.06 o 
   4   2  12      150.18      160.67     16.37 o 
   5   2  12       71.59       67.52     10.91 o 
   6   2  12       12.34       13.15      5.93 o 
   7   2  12       18.82       22.11      3.53 o 
   8   2  12        2.79        1.63      2.16 o 
 -18   3  12       66.05       76.93      7.52 o 
 -17   3  12       47.79       42.83      6.60 o 
 -16   3  12       18.04       18.50      5.51 o 
 -15   3  12       63.45       57.84      6.43 o 
 -14   3  12       59.68       55.00      6.35 o 
 -13   3  12       22.68       22.23      3.84 o 
 -12   3  12       14.06        6.14      3.04 o 
 -11   3  12      177.33      150.04      8.17 o 
 -10   3  12        0.06       -2.13      2.13 o 
  -9   3  12        0.41        0.21      2.64 o 
  -8   3  12      171.60      149.68     11.77 o 
  -7   3  12        9.10        1.89      3.45 o 
  -6   3  12      174.85      154.89     10.68 o 
  -5   3  12       75.86       69.38      7.40 o 
  -4   3  12        0.02       -3.48      3.48 o 
  -3   3  12       48.53       45.46      9.34 o 
  -2   3  12       66.27       61.65     10.14 o 
  -1   3  12       17.59        8.25      5.31 o 
   0   3  12      123.25      135.61     13.70 o 
   1   3  12      198.40      183.07     15.29 o 
   2   3  12        0.02        4.78      4.24 o 
   3   3  12        4.39        3.24      3.89 o 
   4   3  12      240.84      252.60     12.86 o 
   5   3  12        0.27        3.50      4.99 o 
   6   3  12       17.16       17.75      3.04 o 
   7   3  12        4.61        1.51      3.74 o 
 -15   4  12        8.12        9.35      3.72 o 
 -14   4  12        1.89        1.48      3.05 o 
 -13   4  12        7.44        8.79      3.92 o 
 -12   4  12       34.76       33.76      4.52 o 
 -11   4  12        3.93        5.08      3.11 o 
 -10   4  12       12.61       14.92      2.84 o 
  -9   4  12      467.58      469.55     31.91 o 
  -8   4  12      178.43      184.20     14.83 o 
  -7   4  12        9.35        8.08      4.07 o 
  -6   4  12       49.88       43.30      4.80 o 
  -5   4  12      119.80      113.18     11.87 o 
  -4   4  12      182.60      158.05     13.57 o 
  -3   4  12      230.23      219.96     16.14 o 
  -2   4  12       47.71       56.12      5.99 o 
  -1   4  12       47.63       38.09      5.55 o 
   0   4  12       35.02       30.44      3.75 o 
   1   4  12       53.47       56.64      7.43 o 
   2   4  12        6.16        4.37      4.86 o 
   3   4  12        9.39        1.66      4.18 o 
   4   4  12       45.57       52.12      7.20 o 
 -10   5  12       45.57       42.66      5.02 o 
  -9   5  12       42.75       37.37      7.07 o 
  -8   5  12        4.00        3.88      2.30 o 
  -7   5  12       10.47        7.67      2.61 o 
  -6   5  12       40.65       42.89      3.64 o 
  -5   5  12       47.57       53.25      6.66 o 
  -4   5  12       39.95       52.46      6.56 o 
  -3   5  12        0.26       -3.38      3.38 o 
  -2   5  12        6.84        7.02      3.44 o 
 -20   1  13      100.98      127.30      9.87 o 
 -19   1  13       14.93       12.84      3.21 o 
 -18   1  13      141.33      164.45      7.98 o 
 -17   1  13       45.50       49.49      4.86 o 
 -16   1  13      133.68      131.88      7.45 o 
 -15   1  13      240.94      238.98      9.88 o 
 -14   1  13       41.19       43.47      4.77 o 
 -13   1  13       55.47       45.42      4.69 o 
 -12   1  13       77.06       72.03      4.87 o 
 -11   1  13      138.63      131.77     10.21 o 
 -10   1  13       26.18       27.29      4.29 o 
  -9   1  13       83.04       79.39      4.87 o 
  -8   1  13      790.53      780.48     30.55 o 
  -7   1  13       51.03       49.02      3.84 o 
  -6   1  13        2.93        3.61      2.18 o 
  -5   1  13        4.17        2.00      2.33 o 
  -4   1  13      106.55      101.98      5.98 o 
  -3   1  13       37.25       32.91      3.81 o 
  -2   1  13       19.25       23.00      3.92 o 
  -1   1  13        0.19       -2.54      4.92 o 
   0   1  13      714.33      655.91     31.63 o 
   1   1  13      115.87      120.73     14.42 o 
   2   1  13        0.15       -1.17      5.32 o 
   3   1  13        7.59        9.58      6.42 o 
   4   1  13      959.56      984.70     37.54 o 
   5   1  13      168.63      182.08     16.13 o 
   6   1  13       22.41       18.88      6.67 o 
   7   1  13        5.06        3.28      3.10 o 
   8   1  13      112.94      135.41     11.16 o 
 -19   2  13       24.33       29.90      5.43 o 
 -18   2  13        2.00        3.19      3.69 o 
 -17   2  13        2.35        4.20      3.27 o 
 -16   2  13        2.91        2.75      3.53 o 
 -15   2  13       28.08       24.47      4.84 o 
 -14   2  13       37.76       42.42      6.22 o 
 -13   2  13       36.85       35.57      4.63 o 
 -12   2  13        1.42       -1.77      2.57 o 
 -11   2  13       50.45       38.50      5.25 o 
 -10   2  13       38.77       33.45      5.27 o 
  -9   2  13        1.32        2.71      7.51 o 
  -8   2  13       38.04       31.66      4.88 o 
  -7   2  13        5.88        4.41      3.94 o 
  -6   2  13      727.00      692.32     18.02 o 
  -5   2  13        8.78       -0.26      2.80 o 
  -4   2  13        0.01       -0.81      3.13 o 
  -3   2  13        9.90        8.50      3.77 o 
  -2   2  13        1.95        4.22      5.34 o 
  -1   2  13       57.62       44.14      6.95 o 
   0   2  13       90.76       88.48      8.71 o 
   1   2  13      848.09      845.23     24.63 o 
   2   2  13      253.16      232.14     13.03 o 
   3   2  13       81.30       78.01      7.69 o 
   4   2  13       22.62       26.21      5.00 o 
   5   2  13        2.31        0.33      2.91 o 
   6   2  13        3.29        1.49      2.37 o 
   7   2  13        7.50        7.05      2.22 o 
 -17   3  13      155.82      175.35     10.85 o 
 -16   3  13       65.52       70.49      7.65 o 
 -15   3  13       18.92       14.00      3.94 o 
 -14   3  13       24.77       28.31      4.94 o 
 -13   3  13       17.87       12.33      3.26 o 
 -12   3  13      214.91      194.17      8.90 o 
 -11   3  13       29.38       27.78      3.98 o 
 -10   3  13        0.28       -2.65      2.65 o 
  -9   3  13       65.78       55.56      5.04 o 
  -8   3  13      222.23      202.70     12.74 o 
  -7   3  13      125.48      114.15     12.21 o 
  -6   3  13       88.17       85.20      8.33 o 
  -5   3  13       23.67       16.51      4.46 o 
  -4   3  13      402.85      388.02     16.05 o 
  -3   3  13      862.65      877.88     23.74 o 
  -2   3  13      298.84      326.49     20.83 o 
  -1   3  13       36.17       34.31      7.27 o 
   0   3  13        5.27       -1.83      4.00 o 
   1   3  13       55.24       48.42      7.99 o 
   2   3  13       10.50       14.68      4.92 o 
   3   3  13       31.40       30.29      5.96 o 
   4   3  13       57.42       65.39      5.84 o 
   5   3  13        3.16        0.98      2.29 o 
 -14   4  13       47.79       38.96      5.36 o 
 -13   4  13        2.59        2.30      2.94 o 
 -12   4  13        0.05       -2.32      2.33 o 
 -11   4  13      176.62      170.01      8.18 o 
 -10   4  13      107.57       87.03      6.26 o 
  -9   4  13       99.97       90.26      6.35 o 
  -8   4  13       34.24       33.82      4.20 o 
  -7   4  13      132.07      132.15     11.78 o 
  -6   4  13       28.55       28.42      6.13 o 
  -5   4  13        2.46        3.36      4.42 o 
  -4   4  13       25.94       30.99      6.56 o 
  -3   4  13       51.68       43.90      7.24 o 
  -2   4  13       26.53       29.11      8.49 o 
  -1   4  13       38.97       34.72      4.67 o 
   0   4  13      197.28      223.66     10.00 o 
   1   4  13      247.86      280.60     10.56 o 
   2   4  13      127.68      138.82      7.18 o 
 -20   0  14        6.83       12.95      4.10 o 
 -19   0  14       10.98        8.85      4.96 o 
 -18   0  14      838.74      987.12     22.12 o 
 -17   0  14        3.16        5.34      3.92 o 
 -16   0  14      292.56      306.65     13.65 o 
 -15   0  14      587.38      663.44     18.98 o 
 -14   0  14      559.22      623.67     30.30 o 
 -13   0  14      516.20      524.03     27.78 o 
 -12   0  14      170.14      160.74     15.59 o 
 -11   0  14        0.69        2.60      4.50 o 
 -10   0  14       29.75       19.17      6.18 o 
  -9   0  14       51.45       38.74      8.12 o 
  -8   0  14       17.06       18.11      5.67 o 
  -7   0  14      238.86      225.74     17.00 o 
  -6   0  14     1228.47     1328.80     38.69 o 
  -5   0  14     1416.44     1540.95     42.42 o 
  -4   0  14      431.97      500.69     24.79 o 
  -3   0  14      395.79      439.13     23.62 o 
  -2   0  14        2.02       -4.53      4.53 o 
  -1   0  14       93.12       90.74      9.69 o 
   0   0  14      202.69      209.94     17.30 o 
   1   0  14      305.61      345.66     21.58 o 
   2   0  14      207.26      240.15     17.86 o 
   3   0  14      129.41      157.53     14.60 o 
   4   0  14      122.40      145.89     13.60 o 
   5   0  14       97.62      111.54     11.10 o 
   6   0  14      114.49      112.07     10.58 o 
   7   0  14       13.51        1.80      3.52 o 
 -20   1  14      251.02      330.40     14.14 o 
 -19   1  14      114.42      138.96      8.08 o 
 -18   1  14      106.60      122.38      6.48 o 
 -17   1  14       39.23       43.03      4.52 o 
 -16   1  14        2.52        2.56      2.67 o 
 -15   1  14       75.99       66.22      6.93 o 
 -14   1  14      231.21      234.66     10.40 o 
 -13   1  14        7.04        6.07      3.07 o 
 -12   1  14       10.96       11.68      3.42 o 
 -11   1  14      612.15      603.60     19.48 o 
 -10   1  14      823.26      769.33     52.39 o 
  -9   1  14     1536.87     1396.49     31.97 o 
  -8   1  14      310.15      300.08     11.54 o 
  -7   1  14        6.99       12.53      3.77 o 
  -6   1  14       15.56       18.85      4.47 o 
  -5   1  14       12.30        5.37      8.27 o 
  -4   1  14       25.53       18.95      4.63 o 
  -3   1  14      150.48      152.40     10.45 o 
  -2   1  14     1011.81     1006.19     27.06 o 
  -1   1  14       86.22       88.32      8.50 o 
   0   1  14      226.68      204.35     18.20 o 
   1   1  14       28.12       23.83      6.97 o 
   2   1  14       33.28       29.73      7.57 o 
   3   1  14      183.62      191.65     16.71 o 
   4   1  14        0.52       10.01      5.51 o 
   5   1  14        2.57       -0.55      4.52 o 
   6   1  14       13.56        5.69      3.44 o 
 -19   2  14       18.99       17.94      4.48 o 
 -18   2  14       68.27       79.59      6.53 o 
 -17   2  14        9.33       12.48      6.46 o 
 -16   2  14       49.88       44.86      5.81 o 
 -15   2  14       96.19       89.78      7.59 o 
 -14   2  14      353.41      361.82     14.53 o 
 -13   2  14      182.75      166.12      8.36 o 
 -12   2  14      133.07      112.31      6.87 o 
 -11   2  14      110.15      109.85     12.34 o 
 -10   2  14       39.68       41.00      5.49 o 
  -9   2  14        4.44       -1.35      3.53 o 
  -8   2  14      263.00      232.14     10.80 o 
  -7   2  14      120.04      100.71      7.46 o 
  -6   2  14     1181.22     1129.19     22.96 o 
  -5   2  14      476.75      447.85     14.55 o 
  -4   2  14       18.73       18.07      3.86 o 
  -3   2  14        6.15        5.28      2.99 o 
  -2   2  14        0.93       -3.12      3.12 o 
  -1   2  14       24.24       20.78      7.07 o 
   0   2  14       56.85       46.98      8.52 o 
   1   2  14       67.94       64.93      7.21 o 
   2   2  14        5.82        6.08      3.57 o 
   3   2  14       78.64       79.66      7.22 o 
   4   2  14      208.17      216.23     14.24 o 
   5   2  14       76.76       73.94      6.80 o 
 -17   3  14        6.57        6.13      3.30 o 
 -16   3  14       37.76       29.56      5.08 o 
 -15   3  14        2.92        6.32      6.79 o 
 -14   3  14       36.94       37.75      4.98 o 
 -13   3  14       54.58       42.18      4.27 o 
 -12   3  14       12.88        7.24      2.81 o 
 -11   3  14      101.57       91.98      5.93 o 
 -10   3  14      103.97      102.64      8.84 o 
  -9   3  14      238.09      232.31     23.18 o 
  -8   3  14       22.04       32.26      5.46 o 
  -7   3  14       81.70       75.75     10.10 o 
  -6   3  14      120.86      112.88     11.71 o 
  -5   3  14        0.07        0.75      3.12 o 
  -4   3  14       10.92        6.67      3.47 o 
  -3   3  14       60.43       53.47      6.15 o 
  -2   3  14      205.58      194.16     11.26 o 
  -1   3  14      223.02      209.87     19.92 o 
   0   3  14       79.28       75.27      6.46 o 
   1   3  14        1.58        1.68      3.21 o 
   2   3  14       82.51       85.11      6.16 o 
   3   3  14       52.09       51.87      3.80 o 
   4   3  14        0.59        0.23      1.66 o 
 -13   4  14        7.76        6.89      2.96 o 
 -12   4  14       41.84       43.31      5.17 o 
 -11   4  14        1.58        4.70      3.44 o 
 -10   4  14      110.65      114.74      6.17 o 
  -9   4  14       14.05       10.86      4.89 o 
  -8   4  14        1.23        2.50      3.65 o 
  -7   4  14        2.64        0.46      3.58 o 
  -6   4  14       19.05       15.83      4.92 o 
  -5   4  14       11.38       12.63      5.02 o 
  -4   4  14       69.39       62.24      7.89 o 
  -3   4  14       39.33       37.81      6.57 o 
  -2   4  14       23.77       18.31      3.59 o 
  -1   4  14       27.57       20.73      3.35 o 
   0   4  14        1.72       -2.06      2.17 o 
 -19   1  15        4.31        7.03      3.12 o 
 -18   1  15       13.47       14.58      3.69 o 
 -17   1  15        1.76        4.87      3.10 o 
 -16   1  15        8.16        7.38      6.40 o 
 -15   1  15        2.39        9.59      3.39 o 
 -14   1  15       91.48       95.14      8.81 o 
 -13   1  15       56.36       70.30      7.84 o 
 -12   1  15       63.36       57.96      7.23 o 
 -11   1  15       15.24        7.88      5.68 o 
 -10   1  15       10.53        6.05      3.55 o 
  -9   1  15      223.48      191.33     11.28 o 
  -8   1  15       53.67       48.55     14.63 o 
  -7   1  15        0.08       -2.10      4.57 o 
  -6   1  15       30.98       23.52      5.90 o 
  -5   1  15       87.71       76.77      8.00 o 
  -4   1  15       33.79       30.76      5.39 o 
  -3   1  15        7.68        3.40      3.51 o 
  -2   1  15      185.32      195.71     22.05 o 
  -1   1  15       66.26       67.72     10.52 o 
   0   1  15       50.69       51.12      6.21 o 
   1   1  15       24.87       29.71      5.14 o 
   2   1  15       34.58       31.20      5.00 o 
   3   1  15       31.85       32.10      4.84 o 
   4   1  15       10.73        9.03      4.18 o 
   5   1  15        6.91        6.96      1.87 o 
 -18   2  15       14.28       13.45      3.34 o 
 -17   2  15       56.78       66.70      5.81 o 
 -16   2  15        1.06        0.62      3.14 o 
 -15   2  15        0.96        3.52      4.86 o 
 -14   2  15       80.08       86.29      7.12 o 
 -13   2  15      145.09      194.41     36.23 o 
 -12   2  15      116.95      141.24      8.93 o 
 -11   2  15       28.39       34.28     11.45 o 
 -10   2  15       67.21       63.43      7.01 o 
  -9   2  15      139.26      132.08      8.32 o 
  -8   2  15       29.98       25.59      4.48 o 
  -7   2  15      244.13      228.04     10.53 o 
  -6   2  15       12.00        9.03      4.53 o 
  -5   2  15        0.40        0.26      2.58 o 
  -4   2  15        0.01        2.13      4.42 o 
  -3   2  15        2.50        2.09      2.83 o 
  -2   2  15        0.07       -2.66      2.75 o 
  -1   2  15       61.95       56.82      5.83 o 
   0   2  15       88.77       76.59      6.34 o 
   1   2  15        0.71        0.70      3.61 o 
   2   2  15      147.95      171.26     12.76 o 
   3   2  15      146.30      158.17     11.60 o 
   4   2  15       43.16       43.38      4.46 o 
 -16   3  15       73.28       87.86      6.63 o 
 -15   3  15        8.60       17.55      6.05 o 
 -14   3  15       21.21       30.96      9.26 o 
 -13   3  15       37.27       48.23      5.69 o 
 -12   3  15        0.01       -0.82      3.24 o 
 -11   3  15        9.03        9.48      3.85 o 
 -10   3  15      134.30      141.51     12.81 o 
  -9   3  15      284.38      276.04     14.55 o 
  -8   3  15       17.73        9.23      4.88 o 
  -7   3  15        3.81        1.15      3.96 o 
  -6   3  15       17.09       16.35      5.49 o 
  -5   3  15       16.80       12.17      3.81 o 
  -4   3  15        0.49       -0.18      2.48 o 
  -3   3  15       68.32       72.17      6.45 o 
  -2   3  15        1.94        5.59      3.83 o 
  -1   3  15      205.66      213.08      9.66 o 
   0   3  15        8.96        7.10      2.73 o 
   1   3  15       14.88       15.44      2.94 o 
   2   3  15       89.24       82.32      4.27 o 
 -11   4  15       36.05       35.36      5.93 o 
 -10   4  15        3.98        2.02      3.09 o 
  -9   4  15        4.31        1.54      3.35 o 
  -8   4  15        7.68        9.60      4.09 o 
  -7   4  15       48.75       56.47      7.11 o 
  -6   4  15       11.69        8.28      3.75 o 
  -5   4  15       69.31       69.38      7.32 o 
  -4   4  15        2.20        3.82      3.37 o 
  -3   4  15       49.96       49.20      6.05 o 
 -18   0  16       55.13       78.02      9.45 o 
 -17   0  16       72.99       80.26     10.92 o 
 -16   0  16       68.61       79.96     11.99 o 
 -15   0  16       37.12       37.67      8.91 o 
 -14   0  16        1.55        4.62      5.33 o 
 -13   0  16      462.95      491.09     26.51 o 
 -12   0  16      800.39      755.95     32.92 o 
 -11   0  16       27.42       28.29      7.63 o 
 -10   0  16      104.79      101.65     13.04 o 
  -9   0  16       64.13       39.36      8.54 o 
  -8   0  16       44.49       29.60      7.81 o 
  -7   0  16       43.40       49.59      9.31 o 
  -6   0  16      653.92      707.53     46.79 o 
  -5   0  16      454.15      480.13     27.67 o 
  -4   0  16      861.07      874.23     23.09 o 
  -3   0  16       47.68       51.39     10.52 o 
  -2   0  16       59.14       54.86      5.83 o 
  -1   0  16      199.79      191.38     14.63 o 
   0   0  16      238.64      250.21     16.41 o 
   1   0  16       25.07       26.81      5.89 o 
   2   0  16        0.55        2.61      3.37 o 
   3   0  16       26.16       17.80      4.91 o 
   4   0  16      107.95      106.92      8.61 o 
 -18   1  16        0.15        1.62      6.89 o 
 -17   1  16        9.35        2.76      3.61 o 
 -16   1  16        2.90        5.21      6.54 o 
 -15   1  16       57.43       68.16     11.90 o 
 -14   1  16       16.55       18.71      5.12 o 
 -13   1  16        0.28       -0.11      3.26 o 
 -12   1  16       17.73       18.49      4.74 o 
 -11   1  16        0.73       -4.06      4.06 o 
 -10   1  16      729.43      684.42     21.88 o 
  -9   1  16      111.17      107.86      9.27 o 
  -8   1  16       11.72        2.47      4.13 o 
  -7   1  16        0.84       -3.47      3.47 o 
  -6   1  16       12.33       11.47      4.77 o 
  -5   1  16       18.94       15.62      4.50 o 
  -4   1  16       20.27       20.73      5.72 o 
  -3   1  16       59.01       67.23     17.26 o 
  -2   1  16       22.25       26.82      7.07 o 
  -1   1  16      346.04      375.78     35.73 o 
   0   1  16      260.20      250.73     16.31 o 
   1   1  16      156.04      162.26     12.90 o 
   2   1  16       80.65       82.16      9.10 o 
   3   1  16       22.55       21.11      4.88 o 
 -17   2  16        0.06       -2.66      2.78 o 
 -16   2  16        0.74       -5.10      5.10 o 
 -15   2  16       32.83       33.40      8.66 o 
 -14   2  16      125.23      127.63     14.73 o 
 -13   2  16      121.62      123.87     17.55 o 
 -12   2  16       47.30       39.15      4.38 o 
 -11   2  16       11.83       19.82      3.45 o 
 -10   2  16       57.39       56.66      6.44 o 
  -9   2  16        9.36       14.00      6.14 o 
  -8   2  16      121.34      119.87     18.48 o 
  -7   2  16       57.45       49.94      4.95 o 
  -6   2  16       67.07       61.05      6.18 o 
  -5   2  16       27.08       23.21      4.54 o 
  -4   2  16        0.18       -0.11      2.15 o 
  -3   2  16        3.32       -2.09      2.64 o 
  -2   2  16       78.62       81.09     10.07 o 
  -1   2  16       88.54       90.92      9.79 o 
   0   2  16      145.28      140.43     11.68 o 
   1   2  16        3.08       -2.25      3.62 o 
   2   2  16      104.33      115.50      9.18 o 
 -14   3  16       51.90       53.77      9.04 o 
 -13   3  16        0.70        6.05      4.81 o 
 -12   3  16       11.41       15.45      2.92 o 
 -11   3  16      187.14      215.84     12.47 o 
 -10   3  16        0.58        0.69      4.66 o 
  -9   3  16       27.58       19.95      5.40 o 
  -8   3  16        1.94        0.06      3.61 o 
  -7   3  16        5.98        4.30      3.80 o 
  -6   3  16        7.57        7.54      3.73 o 
  -5   3  16        0.92       -2.21      3.40 o 
  -4   3  16        2.88        3.80      3.47 o 
  -3   3  16       26.29       32.68      4.13 o 
  -2   3  16      271.42      276.74      9.93 o 
  -1   3  16       59.49       62.34      6.89 o 
 -17   1  17        5.46        0.08      2.87 o 
 -16   1  17        1.14       -1.70      3.58 o 
 -15   1  17       10.79       13.65      4.12 o 
 -14   1  17        0.74        4.20      3.58 o 
 -13   1  17        9.72       11.33      3.37 o 
 -12   1  17      267.71      261.67     20.93 o 
 -11   1  17       48.95       43.53      6.11 o 
 -10   1  17        1.76       -0.22      6.33 o 
  -9   1  17        6.66        7.39      4.00 o 
  -8   1  17       80.00       71.49      7.49 o 
  -7   1  17        3.53       -1.74      4.45 o 
  -6   1  17        0.38        6.56      2.96 o 
  -5   1  17        0.73       -0.86      2.77 o 
  -4   1  17      195.61      198.36      8.63 o 
  -3   1  17       11.13        9.42      3.17 o 
  -2   1  17        0.18        2.01      2.41 o 
  -1   1  17        3.08        6.36      4.08 o 
   0   1  17      293.23      349.38     16.83 o 
   1   1  17       19.82       16.73      4.29 o 
 -16   2  17        2.32       -4.39      4.50 o 
 -15   2  17        0.82        0.91      4.47 o 
 -14   2  17        2.01        2.70      4.65 o 
 -13   2  17        0.40        3.48      3.06 o 
 -12   2  17        0.69        1.23      4.50 o 
 -11   2  17        1.62        1.58      2.48 o 
 -10   2  17       60.38       69.25      5.21 o 
  -9   2  17      202.93      207.58     10.18 o 
  -8   2  17        0.86       -3.69      6.90 o 
  -7   2  17       12.33       14.31      4.64 o 
  -6   2  17        1.33        0.93      2.42 o 
  -5   2  17        4.23        4.20      4.34 o 
  -4   2  17        0.46       -0.32      3.47 o 
  -3   2  17       16.96       24.13      6.02 o 
  -2   2  17      149.34      146.99     11.57 o 
  -1   2  17      296.18      335.72     13.83 o 
   0   2  17       25.64       33.97      5.47 o 
 -12   3  17        1.39        1.89      2.13 o 
 -11   3  17        6.18        4.62      3.13 o 
 -10   3  17       28.66       35.21      3.99 o 
  -9   3  17        8.59       13.20      4.04 o 
  -8   3  17       67.92       73.16      7.26 o 
  -7   3  17       43.10       50.43      6.28 o 
  -6   3  17        4.95       -0.26      3.03 o 
  -5   3  17       51.22       53.34      6.06 o 
  -4   3  17       10.72        9.67      3.44 o 
 -16   0  18        1.40       -4.83      4.83 o 
 -15   0  18       20.38       26.24      7.06 o 
 -14   0  18        1.45       -4.05      4.74 o 
 -13   0  18       18.56       13.91      5.94 o 
 -12   0  18        7.46       15.03      6.11 o 
 -11   0  18       15.67       18.47      6.27 o 
 -10   0  18        1.78       -0.04      4.35 o 
  -9   0  18       48.16       33.05      7.60 o 
  -8   0  18       59.67       59.86      9.22 o 
  -7   0  18        3.68        3.69      4.42 o 
  -6   0  18       14.51       17.97      6.34 o 
  -5   0  18       10.33       14.59      5.38 o 
  -4   0  18        4.76        4.99      4.01 o 
  -3   0  18        1.38        6.39      2.51 o 
  -2   0  18        4.24        5.73      2.90 o 
  -1   0  18        0.18       -0.39      2.51 o 
 -16   1  18        0.20       -3.73      5.83 o 
 -15   1  18        4.58       17.44      6.93 o 
 -14   1  18        3.20        1.42      2.73 o 
 -13   1  18        1.97        3.17      3.72 o 
 -12   1  18       94.17       95.85      9.10 o 
 -11   1  18       20.68       26.37      4.80 o 
 -10   1  18        4.26        5.88      3.58 o 
  -9   1  18       26.48       20.92      4.52 o 
  -8   1  18        1.71        0.74      4.35 o 
  -7   1  18        1.15        3.57      3.33 o 
  -6   1  18        0.86        5.95      2.58 o 
  -5   1  18      116.97      122.85      6.46 o 
  -4   1  18       18.06       18.34      3.51 o 
  -3   1  18       22.17       34.69      4.15 o 
  -2   1  18       21.85       28.33      5.29 o 
  -1   1  18       78.74      102.22      8.36 o 
 -14   2  18        1.51       -4.74      4.74 o 
 -13   2  18       12.14        8.41      4.24 o 
 -12   2  18        0.01       -2.87      2.87 o 
 -11   2  18       10.53       16.15      3.71 o 
 -10   2  18       70.96       89.13      6.78 o 
  -9   2  18       43.69       45.06      5.01 o 
  -8   2  18       35.80       21.76      5.49 o 
  -7   2  18       15.88       12.56      4.56 o 
  -6   2  18       16.70       17.99      4.77 o 
  -5   2  18       13.74       19.82      4.83 o 
  -4   2  18       41.75       55.05      4.81 o 
  -3   2  18       20.26       35.38      4.25 o 
 -13   1  19        9.44        8.58      3.24 o 
 -12   1  19       92.40      116.87      7.89 o 
 -11   1  19       13.41       13.99      4.41 o 
 -10   1  19        3.14        1.28      2.89 o 
  -9   1  19       21.76       28.10      3.54 o 
  -8   1  19       64.30       77.62      5.24 o 
  -7   1  19       20.07       27.39      5.76 o 
  -6   1  19       17.84       24.29      5.20 o 
  -5   1  19       37.77       40.74      5.89 o 
  -4   1  19        7.58       10.24      3.59 o 
                                                 
